# Supplementary material for: NPC86 Increases LncRNA Gas5 In Vivo to Improve Insulin Sensitivity and Metabolic Function in Diet-Induced Obese Diabetic Mouse Model
Source: Int J Mol Sci. 2025 Apr 14;26(8):3695. doi: 10.3390/ijms26083695 (PMC12027414; doi:10.3390/ijms26083695)
Supplement: Supplementary file 1 [file ijms-26-03695-s001.zip]

Archive with 4 entries (4 files):
- IJMS Original Blots.pdf
- Publication License Conclusion Schematic Apr-03-2025 (1).pdf
- Publication License GA Apr-03-2025 (1).pdf
- RNAseq raw data for IJMS.xlsx
