# Supplementary material for: NPC86 Increases LncRNA Gas5 In Vivo to Improve Insulin Sensitivity and Metabolic Function in Diet-Induced Obese Diabetic Mouse Model
Source: Int J Mol Sci. 2025 Apr 14;26(8):3695. doi: 10.3390/ijms26083695 (PMC12027414; doi:10.3390/ijms26083695)
Supplement: Supplementary file 1 [file ijms-26-03695-s001.zip › RNAseq raw data for IJMS.xlsx]

## Sheet: Sheet1
tracking_id	Lean_0	Lean_1	Lean_2	Lean_3	DIO_0	DIO_1	DIO_2	DIO_3	NPC86_0	NPC86_1	NPC86_2	NPC86_3
gene-0610005C13Rik	1.89896	2.9011	0.976986	2.97057	0.675664	0.686478	1.39172	0	0	0	0	0
gene-0610006L08Rik	0	0	0	0	0	0	0	0	0	0	0	1.96236
gene-0610009B22Rik	113.938	135.385	100.606	107.931	132.43	118.074	131.518	149.073	77.4413	73.9674	90.9448	86.3438
gene-0610009E02Rik	4.74754	11.6047	6.83838	6.93183	11.4863	7.55126	10.4379	9.84509	16.9994	11.3796	19.35	11.7742
gene-0610009L18Rik	25.636	24.1758	23.4422	29.7057	149.997	133.863	138.477	137.822	260.656	288.283	241.874	308.09
gene-0610010F05Rik	110.14	149.89	133.816	117.833	358.778	348.044	360.456	379.011	169.993	174.487	156.735	182.499
gene-0610010K14Rik	35.1309	29.978	30.2796	32.6763	16.8916	13.0431	16.0048	11.2508	56.6643	77.7606	83.2048	56.9084
gene-0610012G03Rik	95.8977	92.8352	83.0246	95.0584	97.2956	86.4962	84.1993	88.6	198.325	206.729	216.719	194.273
gene-0610025J13Rik	2.84845	3.86813	2.93028	1.98038	0	0	0.695862	0.703175	0	0	0	0
gene-0610030E20Rik	172.806	148.923	143.584	145.558	125.673	122.88	130.126	125.165	73.6637	91.0368	75.4648	80.4567
gene-0610031O16Rik	0	0	0	0	0	0	0.695862	0.703175	0	0	0	0
gene-0610038B21Rik	0	0.967052	0	0	0	0	0	2.10953	0	1.89666	3.87002	0
gene-0610039H22Rik	0.949482	0	0	0	0	0	0	0	0	0	0	0
gene-0610039K10Rik	0	0	0	0	2.70266	0.686478	2.08759	1.40635	1.8907	1.89843	1.93683	0
gene-0610040B10Rik	18.0402	23.2088	16.6049	22.7744	32.4319	28.1456	32.0096	33.7524	35.8874	58.7946	25.1549	41.2095
gene-0610040F04Rik	58.8679	77.3627	59.5824	78.2251	22.9726	22.6538	21.5717	23.2048	0	0	0	0
gene-0610040J01Rik	4.74741	3.86813	5.86056	7.92153	1.35133	0	0.695862	1.40635	1.88881	1.8966	0	5.88707
gene-0610042G04Rik	0	0.967033	0.97676	0	0	0	0	1.40635	0	0	1.935	3.92472
gene-0610043K17Rik	1.89896	1.93407	0	0.990192	1.35133	1.37296	0.695862	0.703175	0	1.8966	0	0
gene-1100001I12Rik	0	0	0	0	0	0	0	0	0	0	0	0
gene-1110002E22Rik	0	0	0	0	0	0	0	0	45.3315	41.7252	56.1149	56.9084
gene-1110002J07Rik	1.89896	2.9011	1.95352	2.97057	4.72965	4.80534	4.87103	2.8127	0	1.8966	0	3.92472
gene-1110002L01Rik	50.3226	34.8132	64.4662	53.4703	66.2151	77.572	71.6738	71.7238	41.5539	22.7592	3.86999	33.3601
gene-1110002O04Rik	4.74741	0.967033	0.97676	0.990192	4.72965	2.74591	5.5669	4.21905	1.88881	3.7932	1.935	11.7741
gene-1110004F10Rik	364.601	363.604	330.145	323.793	260.131	278.023	294.349	278.456	92.5516	132.762	112.23	107.93
gene-1110006O24Rik	9.49482	10.6374	5.86056	10.8921	27.7022	25.3997	27.8345	25.3143	98.2182	91.0368	106.425	74.5696
gene-1110008P14Rik	115.837	144.088	107.444	137.637	57.4314	43.2481	52.8855	49.9254	171.882	191.557	176.085	217.822
gene-1110015O18Rik	0	0	0	0	0	0	0	0	0	0	0	0
gene-1110017D15Rik	5.69689	3.86813	4.8838	6.93134	679.042	660.392	713.258	633.561	1169.17	1194.86	1130.04	1193.11
gene-1110018N20Rik	12.3433	11.6046	14.6514	12.8725	17.5673	14.416	22.2676	18.9857	22.6657	20.8626	19.35	19.6236
gene-1110019D14Rik	33.2319	22.2418	29.3028	25.745	16.2159	18.5349	17.3965	20.3921	7.55525	20.8626	7.73998	7.84943
gene-1110020A21Rik	9.49482	17.4066	9.7676	9.90192	170.943	151.026	179.532	170.169	173.771	153.625	164.475	109.892
gene-1110025L11Rik	0	0	0	0	0	2.05943	3.47931	0.703175	1.88881	1.8966	1.935	7.84943
gene-1110025M09Rik	32.2824	16.4396	21.4888	11.8823	24.324	20.5945	25.051	20.3921	9.44406	9.48303	5.805	5.88709
gene-1110028F11Rik	0.949482	0	0.97676	1.98038	0	0	0.695862	0	0	0	1.935	0
gene-1110028F18Rik	0	0	0	0	1.35133	0	0	0.703175	1.88881	0	3.86999	3.92472
gene-1110032A03Rik	383.591	383.912	359.448	398.057	1769.56	1739.53	1802.98	1816.3	1052.07	1043.13	1000.39	1124.43
gene-1110032F04Rik	11.3938	3.86813	8.79084	8.91172	5.40531	2.05943	6.26276	3.51587	3.77762	0	0	0
gene-1110036E04Rik	0	0	0	0	0	0	0	0	0	0	0	0
gene-1110038B12Rik	44.6257	46.4176	55.6753	48.5194	46.6208	51.4858	70.9779	48.5191	54.7755	47.415	63.8548	52.9837
gene-1110038F14Rik	37.9793	49.3187	38.0937	49.5096	24.3239	16.4755	20.18	16.173	47.2203	56.898	30.9599	31.3977
gene-1110046J04Rik	4.74742	5.80278	7.81408	6.93134	6.08098	10.2972	6.95862	7.03175	13.2217	9.483	15.48	11.7752
gene-1110051M20Rik	47.4741	66.7253	57.6289	66.3428	160.132	154.458	148.219	167.356	141.661	134.659	98.6848	131.478
gene-1110057P08Rik	0	0	0	0	0	0	0	0	0	0	0	0
gene-1110058D11Rik	0	0	0	0	0.675675	0	0	0.703206	0	0	0	0
gene-1110059E24Rik	56.9689	48.3517	38.0937	31.6861	47.9721	39.8157	54.2772	40.081	7.55525	17.0694	13.545	23.5483
gene-1110059G10Rik	62.6658	62.8572	61.5359	54.4605	45.2695	43.2481	45.231	44.3	9.44406	32.2422	40.6349	29.4354
gene-1110065P20Rik	50.3226	54.1539	42.9775	58.4213	99.3214	108.462	107.857	98.4429	390.983	383.112	352.168	410.131
gene-1190005I06Rik	5.69686	3.8681	3.90701	1.98035	6.08092	6.17826	6.26271	2.10948	22.6657	15.1728	29.0249	9.81175
gene-1190007I07Rik	18.9896	28.044	20.512	17.8234	10.8106	7.55126	10.4379	8.4381	7.55525	9.483	7.73998	25.5107
gene-1190028D05Rik	0	0	0	0	0	0	0	0	0	0	0	0
gene-1300002E11Rik	89.2514	80.2638	81.0711	78.2251	24.3239	37.0698	33.4014	28.8302	16.9993	13.2762	9.67498	29.4354
gene-1300017J02Rik	0	0.967033	0.97676	0.990192	37.8372	40.5022	34.7931	34.4556	20.7769	20.8626	30.9599	33.3601
gene-1500002C15Rik	0	0	0	0	2.02699	1.37296	2.08759	1.40635	3.77762	9.483	3.86999	5.88707
gene-1500002F19Rik	0	1.93455	1.95355	0.990288	0.675664	0.686478	0.695862	0.703202	0	0	0	0
gene-1500004A13Rik	1.89891	3.86811	1.95352	1.98033	0	0.686415	2.78345	1.4063	1.88881	1.8966	0	0
gene-1500009C09Rik	0	0	0	0	2.02699	3.43248	4.87064	3.51588	9.44406	3.7932	7.73998	9.81179
gene-1500009L16Rik	22.7876	29.011	19.5352	27.7254	46.6208	37.7563	24.3552	39.3778	15.1105	41.7252	17.415	17.6612
gene-1500011B03Rik	322.824	343.297	345.773	344.587	147.295	151.025	167.703	151.183	20.7769	36.0354	38.6999	43.1719
gene-1500012K07Rik	2.84845	2.9011	1.95352	2.97057	0.675664	0.686478	0.695862	0.703175	0	1.89661	0	0
gene-1500015A07Rik	17.0913	26.1102	21.4889	18.8136	12.162	7.55126	16.7007	10.5476	3.77762	7.5864	1.935	5.88707
gene-1500015L24Rik	2.84845	3.86813	1.95352	7.92153	0	0.686478	2.08759	1.40635	0	0	0	0
gene-1500026H17Rik	8.54534	8.7033	9.7676	8.91172	14.1889	9.61069	9.74207	7.03175	7.55525	9.483	3.86999	13.7365
gene-1500035N22Rik	0	0	0	0	20.27	15.1025	20.8759	15.4698	18.8886	15.1732	15.4804	15.6994
gene-1520401A03Rik	0	0	0	0	5.40531	1.37296	1.39172	2.8127	13.2217	20.8626	7.73998	9.81179
gene-1600002D24Rik	0	0	0.97676	0	0.675664	0	0	0.703175	0	0	0	0
gene-1600010M07Rik	3.79793	1.93407	2.93028	3.96077	1.35133	0.686478	0.695862	0.703175	0	1.8966	5.80499	0
gene-1600012H06Rik	163.311	151.824	127.956	142.588	77.7014	74.8261	84.1993	69.6143	49.1091	30.3456	32.8949	35.3225
gene-1600012P17Rik	0	0	0	0	0	0	0	0	0	0	0	0
gene-1600014C10Rik	192.745	198.242	208.05	213.88	48.6478	54.2317	48.0145	42.1905	39.665	45.5184	59.9849	52.9837
gene-1600014C23Rik	0.949482	3.86813	0.97676	4.95096	2.70266	2.05943	1.39172	2.10952	3.77762	3.7932	1.935	1.96236
gene-1600015H23Rik	0	0	0	0	2.70266	0.686478	3.47931	2.8127	5.66643	1.8966	1.935	3.92472
gene-1600019K03Rik	0	0	0	0	0	0	0	0	0	0	0	0
gene-1600020E01Rik	47.4741	50.2857	50.7915	62.3821	77.7014	95.4204	71.6738	87.8969	83.1077	87.2436	85.1398	84.3814
gene-1600023N17Rik	9.49482	11.6044	6.83732	8.91172	4.05398	4.11887	2.78345	6.32857	0	5.6898	1.935	1.96236
gene-1600025M17Rik	0	0	0	0	17.5673	7.55126	11.8297	21.0952	26.4434	34.1388	32.8949	31.3977
gene-1600027J07Rik	0	0	0	0	0	0.686478	1.39172	0	0	0	0	0
gene-1600029I14Rik	0.949482	0.967033	1.95352	1.98038	0	0	0	0	1.88881	1.8966	0	0
gene-1600029O15Rik	0.949482	0	0	0.990193	0.675664	0	1.39173	0	0	0	0	0
gene-1700001C19Rik	4.74741	7.73627	3.90701	4.95096	636.472	678.927	655.502	662.391	1048.29	1170.2	1083.59	1114.62
gene-1700001D01Rik	0	0	0	0	0	1.37296	1.39172	0	1.88881	0	1.935	1.96236
gene-1700001F09Rik	0	1.93407	0	0.990192	99.9983	102.285	207.367	99.8508	73.6637	77.7606	92.8798	94.1932
gene-1700001G01Rik	0	0	0.97676	0	66.2151	77.572	77.2407	75.2397	52.8868	70.1742	32.8949	51.0214
gene-1700001G11Rik	4.74741	6.76923	3.90704	4.95096	193.916	156.517	178.837	164.543	322.987	347.078	290.249	290.429
gene-1700001G17Rik	0.949482	0.967033	0	0	4.72965	2.05943	0.695862	1.40635	5.66643	5.6898	11.61	3.92472
gene-1700001J03Rik	10.4443	11.6044	10.7444	9.90192	678.367	589.684	590.091	623.716	659.195	699.846	638.548	651.503
gene-1700001J04Rik	0	0	0	0	8.78363	8.92421	16.0048	14.0635	45.3315	37.932	23.2199	35.3224
gene-1700001J11Rik	8.54534	8.7033	7.81408	10.8921	1383.08	1466.32	1462.7	1437.29	515.646	483.633	448.919	461.154
gene-1700001K19Rik	2.84845	2.9011	0.97676	0	280.401	298.618	304.092	298.146	808.411	770.02	727.558	769.244
gene-1700001K23Rik	0	0	0	0	26.3509	21.2808	29.9221	30.2365	118.995	92.9334	79.3348	76.532
gene-1700001L05Rik	34.1814	29.978	36.1401	40.5979	1245.25	1268.61	1194.1	1255.87	576.088	540.531	514.709	671.126
gene-1700001L19Rik	4.74741	4.83517	6.83732	3.96077	291.887	314.407	315.225	348.072	472.203	462.771	468.269	476.853
gene-1700001O22Rik	3.79793	6.76923	4.8838	3.96077	247.293	232.716	240.072	225.719	509.979	474.15	464.399	461.154
gene-1700001P01Rik	0	0	0	0	92.566	73.4531	86.2869	73.1302	254.99	210.523	261.224	200.161
gene-1700003C15Rik	0	0	0	0	3.37832	4.80534	1.39172	2.10952	0	0	0	0
gene-1700003D09Rik	0	0	0	0	0	0	0	0	1.88883	1.8966	1.93502	1.96236
gene-1700003E16Rik	5.69689	6.76923	4.8838	4.95096	320.94	345.985	315.225	296.037	1180.51	1244.17	1222.92	1161.72
gene-1700003E24Rik	0.949482	1.93407	0.97676	0	534.45	186.722	199.017	175.091	152.994	125.176	137.385	184.462
gene-1700003F12Rik	1.89896	0.967033	0	0.990192	239.185	249.878	229.634	216.578	283.322	284.49	278.639	310.053
gene-1700003G18Rik	0	1.93414	0.976834	0.990192	33.1075	35.0104	25.0517	30.9405	7.55538	13.2763	13.5451	13.7367
gene-1700003H04Rik	0.949482	0.967033	0	0.990192	536.477	466.118	555.298	479.565	343.764	407.769	354.104	398.359
gene-1700003I22Rik	0	0	0	0	31.0805	41.1887	41.0559	40.081	94.4406	77.7606	69.6598	98.1179
gene-1700003L19Rik	0	0	0	0	6.08098	8.23773	6.95862	7.03175	11.3329	3.7932	0	1.96236
gene-1700003M07Rik	0	0.967033	0.97676	0	2.02699	4.11887	4.17517	2.8127	3.77762	3.7932	1.935	1.96236
gene-1700003P14Rik	0.949482	1.93407	0.97676	0	301.346	291.753	307.571	295.333	202.103	199.143	241.874	209.972
gene-1700006A11Rik	0	1.93407	0	0	376.345	359.714	361.848	390.262	207.769	223.799	212.849	229.596
gene-1700006F04Rik	0	0	0	0	43.2425	47.367	38.2724	48.5191	64.2196	60.6912	40.6349	41.2095
gene-1700006H20Rik	0	0	0	0	30.4049	29.5185	29.2262	27.4238	24.5546	24.6558	32.8949	15.6989
gene-1700006H21Rik	0	0	0	0	6.08098	2.05943	8.35034	9.84445	9.44406	13.2762	13.545	15.6989
gene-1700007F19Rik	0.949482	0	0	0	29.0535	20.5943	25.051	26.0175	20.7769	15.1728	17.415	21.5859
gene-1700007J10Rik	0	0	0.97676	0	22.2969	33.6377	22.9634	26.7206	22.6657	24.6561	27.0899	31.399
gene-1700007K13Rik	4.74741	7.73654	2.93033	2.97057	135.808	124.253	133.606	137.822	186.992	257.938	203.174	180.537
gene-1700007L15Rik	24.6865	21.2747	20.512	24.7548	107.431	100.912	102.292	95.6318	156.771	117.589	114.165	176.612
gene-1700007P06Rik	0.949482	1.93407	0.97676	0	104.053	114.642	108.555	100.554	135.995	176.384	127.71	129.516
gene-1700008C04Rik	0	0	0	0	4.72965	1.37296	2.78345	3.51587	3.77762	1.8966	1.935	11.7741
gene-1700008J07Rik	44.6257	40.6154	42.0007	56.4409	339.183	332.255	358.369	358.619	311.654	303.456	315.404	327.714
gene-1700008K24Rik	7.59586	5.8022	4.8838	5.94115	1341.19	1337.95	1351.36	1302.28	1760.37	1706.94	1741.5	1830.88
gene-1700008O03Rik	0.949489	0	0	0	6.08098	6.8648	6.26276	4.21905	18.8881	13.2762	23.2199	13.7365
gene-1700008P02Rik	0	0.967033	0	0	244.59	210.749	227.547	234.86	118.995	138.452	129.645	104.005
gene-1700009C05Rik	0	0	0	0	10.8106	11.6701	18.7883	9.14127	20.777	20.8627	19.35	9.81183
gene-1700009J07Rik	11.3938	10.6374	6.83732	12.8725	329.048	320.585	330.534	334.711	504.313	413.459	470.204	457.229
gene-1700009N14Rik	39.8783	31.9121	34.1866	37.6273	1972.26	1989.41	1960.94	1953.42	2164.58	2095.74	2113.01	2064.4
gene-1700010B08Rik	1.89896	0.967033	0	5.94115	449.317	470.237	451.614	440.187	696.971	639.154	636.613	682.901
gene-1700010D01Rik	1.89896	0	0	4.95096	417.56	419.438	424.476	388.856	387.206	305.353	344.431	366.961
gene-1700010G06Rik	0	1.93437	0	0	15.5407	12.357	11.8298	16.1736	15.1105	9.48326	21.2851	23.5484
gene-1700010H22Rik	0	0	0.97676	0	62.1611	60.41	55.669	62.5826	37.7762	26.5524	27.0899	33.3601
gene-1700010I02Rik	0	0	0	0	11.4863	9.61069	13.2214	14.0635	28.3322	26.5524	17.415	23.5483
gene-1700010I14Rik	13.2928	28.044	23.4422	19.8038	1989.83	1993.53	2108.46	2030.77	984.071	870.54	1000.39	987.066
gene-1700010J16Rik	0	0	0.97676	0	49.3235	50.1129	44.5352	50.6286	49.1091	37.932	50.3099	51.0213
gene-1700010K23Rik	1.89896	0	0	0	187.159	179.171	180.228	161.73	181.326	210.523	201.24	190.349
gene-1700010L04Rik	0	0	0	0	9.45926	13.0431	6.26273	10.5476	11.3329	7.5864	19.3499	11.7741
gene-1700010N08Rik	0	0	0	0	24.3239	26.0862	16.7007	15.4698	11.3329	9.483	3.86999	5.88707
gene-1700011B04Rik	1.89896	0.967033	2.93028	0	15.5403	14.416	13.9172	9.14127	24.5546	26.5524	23.2199	39.2472
gene-1700011C11Rik	0	0	0	0	1.35133	3.43239	2.08759	3.51587	18.8881	11.3796	3.86999	5.88707
gene-1700011L22Rik	4.74741	2.9011	0.97676	1.98038	481.073	466.805	454.398	467.611	547.755	603.119	549.539	594.595
gene-1700011M02Rik	0	0	0	0	23.6482	19.9079	17.3968	33.7524	103.885	100.52	92.8798	94.1932
gene-1700012A03Rik	30.3834	31.9121	26.3725	33.6665	743.906	784.644	767.536	758.022	993.515	959.68	921.058	922.308
gene-1700012B07Rik	2.84845	3.86813	5.86056	1.98038	607.422	602.041	593.57	580.119	719.637	813.642	692.728	637.766
gene-1700012B09Rik	3.79793	5.8022	6.83732	2.97057	489.181	477.102	471.794	464.799	364.541	333.802	344.429	335.563
gene-1700012C14Rik	0.949482	0	0	0	16.8916	18.5349	23.6593	28.8302	33.9986	28.449	25.1549	25.5107
gene-1700012D01Rik	12.3433	14.5055	17.5817	21.7842	40.5398	34.3239	45.9269	37.9714	67.9972	56.898	75.4648	78.4943
gene-1700012D14Rik	1.89896	1.93407	0.97676	0.990192	2.70266	1.37296	2.78345	1.40635	0	1.8966	1.935	0
gene-1700012D16Rik	0	0	0	0	38.5128	34.3239	33.4014	33.7524	60.442	56.898	42.57	49.059
gene-1700012H19Rik	0	0	0	0.990192	75.6744	81.6909	86.2869	85.0842	137.883	140.348	119.97	119.704
gene-1700012I11Rik	0	0	0	0	4.72965	6.86478	2.08759	4.92222	0	0	1.935	0
gene-1700012J15Rik	0	0	0	0	49.3235	37.0698	50.7979	40.7841	75.5525	68.2776	94.8148	78.4943
gene-1700012P22Rik	1.89896	1.93407	0	0	224.996	198.392	198.321	229.235	149.216	146.038	164.475	129.516
gene-1700013D24Rik	0	0	1.95352	0.990192	255.401	234.089	237.289	208.843	307.876	293.973	268.964	327.714
gene-1700013F07Rik	1.89896	4.83517	3.90704	2.97057	672.961	713.25	732.047	649.734	717.748	749.157	806.893	808.492
gene-1700013G24Rik	2.84845	0.967033	0	3.96077	437.83	417.379	475.97	451.438	1095.51	1071.58	1126.17	1155.83
gene-1700013H16Rik	0.949482	0.967033	0	0	154.727	159.263	160.744	168.059	62.3308	60.6912	59.9849	60.8331
gene-1700013N06Rik	0	0	0	0	2.70266	3.43239	1.39172	2.8127	0	0	5.80499	1.96236
gene-1700014D04Rik	0.949482	0.967033	0.97676	0	264.86	307.542	273.474	290.411	143.55	155.521	154.8	194.273
gene-1700014L14Rik	0	0	0	0	0.675664	0	0	0	0	3.7932	0	0
gene-1700015C15Rik	0	0	0	0	9.4593	9.61069	9.04621	11.2508	3.77762	3.7932	3.86999	3.92472
gene-1700015G11Rik	7.59586	5.8022	10.7444	2.97057	870.255	912.329	945.676	900.767	1318.39	1179.69	1230.66	1200.96
gene-1700015I17Rik	0	0	0	0	22.2969	17.8484	23.6593	14.0635	24.5546	32.2422	13.545	19.6236
gene-1700016A09Rik	0.949593	0.96715	0	0	8.78363	4.8054	11.1338	7.73493	49.1091	37.932	52.2449	37.2848
gene-1700016B01Rik	0	0	0	0	2.70266	4.11887	2.08759	2.10952	3.77762	5.6898	7.73998	3.92472
gene-1700016C15Rik	0	0.967033	1.95352	0.990192	362.832	377.563	386.899	385.34	364.541	402.079	385.064	345.375
gene-1700016C19Rik	0	0	0	0	3.37832	4.11887	7.65448	6.32857	62.3308	68.2776	59.9849	52.9837
gene-1700016D06Rik	0	1.93407	0.97676	0.990192	287.157	282.142	278.345	281.27	315.432	263.627	334.754	335.563
gene-1700016G22Rik	0.949482	0	0	0	44.5938	52.8588	43.1434	42.8937	52.8867	36.0354	79.3348	47.0966
gene-1700016H13Rik	15.1917	11.6044	16.6049	9.90192	927.685	918.507	940.109	893.735	732.859	726.397	746.908	779.055
gene-1700016J18Rik	5.6969	2.9011	2.93028	1.98053	61.4854	61.783	67.4986	59.7699	96.3294	110.003	123.84	147.177
gene-1700016K05Rik	0	0	0	0	74.9987	82.3776	82.1117	63.9889	122.773	96.7266	90.9448	105.967
gene-1700016K19Rik	3.79793	7.73627	5.86056	3.96077	435.803	383.055	384.812	374.792	479.758	441.908	508.904	482.74
gene-1700016L04Rik	0	0	0	0	6.75664	8.92421	7.65452	10.5476	3.77762	3.7932	3.86999	3.92472
gene-1700016L21Rik	0	0	0	0	2.70266	1.37296	0.695862	0.703175	0	0	0	0
gene-1700016P04Rik	5.69689	0.967033	2.93028	2.97057	553.369	565.658	562.952	545.664	532.645	620.188	565.019	598.519
gene-1700017B05Rik	57.9184	54.1539	57.6289	43.5684	118.241	111.896	136.389	117.43	305.987	278.8	278.639	268.843
gene-1700017G19Rik	1.89896	0.967033	0	0.990192	155.403	164.068	136.389	137.822	83.1077	98.6232	110.295	60.8331
gene-1700017J07Rik	0	0	0	0.990192	64.1881	59.7236	56.3648	72.427	100.107	94.83	92.8798	76.532
gene-1700017L05Rik	0	0	0.97676	1.98038	46.6208	53.5453	55.669	59.7699	169.993	134.659	148.995	145.215
gene-1700017M07Rik	0	0	0	0	30.4049	23.3402	32.7055	33.7524	32.1098	36.0354	23.2199	29.4354
gene-1700017N19Rik	2.84845	4.83517	4.8838	2.97057	946.605	967.247	960.985	1027.34	347.541	356.561	416.024	355.187
gene-1700018A04Rik	0	0	0	0	27.7022	17.8484	18.0924	20.3921	56.6643	32.2422	59.9849	62.7955
gene-1700018A23Rik	0	0	0	0	5.40531	4.11887	4.87103	2.8127	16.9993	15.1728	21.2849	7.84943
gene-1700018B08Rik	0.949482	1.93407	0	0	193.24	178.484	201.104	204.624	557.199	513.979	512.774	492.552
gene-1700018B24Rik	2.84845	0	2.93028	0	290.535	284.888	292.262	288.302	523.201	451.391	503.099	559.272
gene-1700018F24Rik	0.949482	1.93407	0.97676	0.990192	233.104	220.359	187.883	198.998	154.883	161.211	133.515	166.8
gene-1700018G05Rik	8.54534	8.7033	3.90704	3.96077	18.2429	9.61069	7.65448	14.7667	101.996	98.6232	71.5948	100.08
gene-1700018L02Rik	13.2946	15.4727	17.5817	16.8337	327.697	331.57	323.576	328.383	460.87	426.736	414.089	514.138
gene-1700019A02Rik	5.69694	6.76921	5.86049	3.9608	605.396	602.728	588.003	571.668	366.429	432.427	398.609	423.87
gene-1700019C18Rik	0	0	0	0	43.9182	67.2748	64.7152	61.8794	103.885	68.2776	56.1149	78.4943
gene-1700019D03Rik	19.9391	22.2418	20.512	23.7646	1179.71	1164.95	1145.39	1217.9	1248.5	1170.2	1323.54	1426.63
gene-1700019E08Rik	0	0	0	0	1.35133	2.74591	1.39172	2.10952	0	5.6898	0	1.96236
gene-1700019F05Rik	0	0	0	0	7.4323	7.55126	4.87103	6.32857	13.2217	11.3796	3.86999	13.7365
gene-1700019G24Rik	0.949498	0.967039	0	0	237.834	234.089	251.902	243.298	217.213	240.868	292.184	233.521
gene-1700019J19Rik	0	0	0	0	7.4323	6.86478	6.95862	8.4381	1.88881	9.483	5.80499	5.88707
gene-1700019M22Rik	3.79793	4.83517	8.79084	10.8921	1879.02	1912.53	1899.01	1876.07	1121.95	1067.79	1085.53	1089.11
gene-1700019N19Rik	0.949482	1.93407	1.95352	2.97057	616.881	630.873	589.395	633.561	817.855	950.197	799.153	881.099
gene-1700019P21Rik	0	0	0	0	20.2699	20.5943	22.2676	19.6889	24.5546	39.8286	38.6999	23.5483
gene-1700020A23Rik	0.949482	0.967033	0	0.990192	49.9991	55.6047	48.0145	43.5968	260.656	235.178	243.809	215.859
gene-1700020D12Rik	0	0	0	0.990192	15.5403	17.1619	11.8297	14.7667	24.5546	24.6558	23.2199	23.5483
gene-1700020D14Rik	0	0	0	0	2.70266	102.972	1.39172	0.703175	5.66643	0	1.935	60.8331
gene-1700020G03Rik	0	0	0	0	2.02699	2.05943	0.695862	4.21905	7.55525	9.483	3.86999	3.92472
gene-1700020G17Rik	0.949482	0	0	0.990192	83.7823	65.2154	71.6738	92.1159	75.5525	68.2776	65.7898	64.7578
gene-1700020L13Rik	0	0.967033	0.97676	0.990192	0.675664	0	1.39173	0	1.88901	0	0	0
gene-1700020L24Rik	1.89905	2.90109	1.95352	0.990192	77.0259	72.0802	61.2362	68.2081	409.873	402.08	396.674	421.907
gene-1700020M21Rik	0	0	0	0	0	0	0.695862	0	0	0	0	0
gene-1700020N01Rik	2.84845	0.967033	0.97676	0.990192	354.724	330.196	345.843	358.619	351.319	330.009	317.339	331.639
gene-1700020N15Rik	0	0.967033	0.97676	0	140.538	142.101	130.822	156.808	69.886	83.4504	77.3998	56.9084
gene-1700020N18Rik	0	0	0	0.990192	21.6212	26.7726	25.051	32.346	120.884	119.486	147.06	129.516
gene-1700021F02Rik	0	0	0	0	17.5673	16.4755	18.7883	10.5476	28.3322	24.6558	23.2199	17.6612
gene-1700021F07Rik	0.949482	0	0.97676	0.990192	149.322	124.252	134.997	130.791	485.425	474.15	485.684	478.815
gene-1700021G15Rik	0	0	0	0	1.35133	0.686478	0	0.703175	3.77762	7.5864	1.935	9.81179
gene-1700021L23Rik	0.949482	0	0	0.990192	5.40531	5.49182	4.87103	14.7667	7.55525	7.5864	19.35	19.6236
gene-1700021N21Rik	0	0	0	0	59.4584	67.9613	49.4062	52.0349	83.1077	92.9334	89.0098	78.4943
gene-1700022A21Rik	0.949482	0.967033	1.95352	0.990192	376.345	365.893	350.714	319.945	430.649	477.943	458.594	439.568
gene-1700022A22Rik	0	0	0	0	81.0797	59.7236	67.4986	63.2857	22.6657	18.966	34.8299	21.5859
gene-1700022E09Rik	0.949482	0	0	0	10.8106	5.49182	9.74207	7.73492	1.88881	3.7932	0	0
gene-1700022H01Rik	0.949847	0	0	0	91.8903	93.361	91.8538	80.8651	213.436	166.901	224.46	219.784
gene-1700022H16Rik	0	0	0	0	0	0.686478	0	0.703175	0	0	1.935	0
gene-1700022I11Rik	1.89896	0	0	0	95.2686	77.572	89.0703	89.3032	81.2189	75.864	65.7898	60.8331
gene-1700022N22Rik	0	1.93407	0.97676	0	18.2429	19.9079	22.9634	16.173	28.3322	32.2422	27.0899	19.6236
gene-1700023A20Rik	0	0	0	0	26.3509	20.5943	22.2676	25.3143	13.2217	15.1728	15.48	5.88707
gene-1700023C21Rik	0	0	0	0	27.7022	15.1025	20.8759	23.9079	22.6657	9.483	23.2199	25.5107
gene-1700023D09Rik	8.54534	3.86814	3.90705	9.903	4.054	4.1196	2.78345	5.6254	3.77807	7.58677	5.80499	15.699
gene-1700023F02Rik	0	0	0	0	49.3234	50.1127	45.231	47.1127	56.6642	62.5878	73.5296	54.9459
gene-1700023G09Rik	0	0.967033	0	0	20.2699	28.8321	28.5303	24.6111	32.1098	26.5524	21.2849	25.5106
gene-1700024B05Rik	0	0	0	0	2.02699	12.3566	9.04621	9.14127	1.88881	1.8966	3.86999	5.8871
gene-1700024B18Rik	0	0	0	0	0	0.686531	0.695922	0	0	1.89669	0	3.92478
gene-1700024G13Rik	0.949482	0.967033	0	0	79.7283	77.572	84.8952	71.7238	60.442	60.6912	40.6349	54.946
gene-1700024I08Rik	0	0	0	0	2.70266	4.11887	3.47931	2.10952	0	1.8966	3.86999	1.96236
gene-1700024J04Rik	1.89896	0.967033	0	0	83.7823	75.5126	85.591	87.8969	64.2196	56.898	46.4399	58.8707
gene-1700024N05Rik	0	0	0	0	12.8376	9.61066	11.8297	13.3603	5.66643	13.2762	7.73998	9.81179
gene-1700025B11Rik	0.949482	0.967033	0	2.97057	183.105	165.441	118.992	135.713	162.438	204.833	195.435	174.65
gene-1700025C18Rik	0	0.967033	0	0	26.3509	15.1025	16.7007	18.2825	26.4434	22.7592	25.1549	29.4354
gene-1700025D23Rik	0	0	0.97676	0	73.6474	87.8692	87.6786	98.4445	96.3294	111.899	90.9448	105.967
gene-1700025F24Rik	0.949482	0	0.97676	0	38.5128	45.994	54.2772	52.7381	43.4427	39.8286	44.5049	31.3977
gene-1700025G04Rik	61.7164	38.6813	53.7218	57.4311	154.051	155.144	142.652	170.168	132.217	130.865	96.7498	104.005
gene-1700025H01Rik	22.7876	33.8462	26.3725	40.5979	30.4049	16.4755	23.6593	16.8762	20.7769	17.0694	34.8299	7.84943
gene-1700025J12Rik	0	0	0	0	12.8379	9.61069	11.8297	4.92257	15.1105	9.483	5.80499	7.84945
gene-1700025K04Rik	0	0	0.97676	0	14.1889	10.2972	10.4379	11.954	45.3315	28.449	42.5699	27.473
gene-1700025K24Rik	0	0	0	0	26.3509	27.4591	28.5303	33.0492	30.221	34.1388	17.415	21.5859
gene-1700025M24Rik	0	0.967033	0	1.98038	78.377	82.3773	83.5034	94.9286	62.3308	85.347	87.0748	92.2308
gene-1700025N23Rik	0	0	0	0	42.5668	42.5616	54.2772	42.1905	66.1087	66.3813	75.4648	56.9085
gene-1700025O08Rik	0	0	0	0	0	0.686478	0.695862	0.703175	1.88881	1.8966	0	3.92472
gene-1700026D11Rik	0	0.967033	0.97676	0	43.2425	45.3075	50.7979	41.4873	73.6637	70.1742	71.5948	56.9084
gene-1700026F02Rik	0	0	0	0	18.9186	17.1619	13.9172	18.2825	32.1098	36.0354	27.0899	21.5859
gene-1700026J12Rik	1.89896	2.9011	0.97676	0	252.023	260.862	277.649	251.737	160.549	153.625	168.345	141.29
gene-1700026J14Rik	0	0	0.97676	0	6.75664	11.6701	2.78345	4.21905	13.2217	3.7932	5.80499	5.88707
gene-1700027A15Rik	22.7876	29.978	28.326	22.7744	1497.95	1496.52	1515.59	1570.89	3122.21	2907.49	2910.23	3012.22
gene-1700027F06Rik	0	0.967033	0	1.98038	164.862	150.339	156.569	156.105	245.546	307.249	290.249	274.73
gene-1700027F09Rik	0.949482	0	0	0	41.2155	40.5022	48.0145	40.7841	56.6643	47.415	36.7649	45.1342
gene-1700027H10Rik	0	0	0	0	0.675668	0.686484	2.08759	0.703181	0	0	0	0
gene-1700027I24Rik	0	0	0	0	23.6482	32.9509	23.6593	26.0175	22.6657	11.3796	21.2849	23.5483
gene-1700027J07Rik	0	0	0	0	3.37832	3.43239	3.47931	1.40635	1.88881	0	3.86999	1.96236
gene-1700028B04Rik	0	0	0	0	0.675664	1.37296	0	0.703175	0	3.7932	0	0
gene-1700028D13Rik	0	0	0	0	39.8642	33.6374	42.4476	42.8937	67.9972	56.898	81.2698	76.532
gene-1700028E10Rik	0	0.967172	1.95362	1.9805	16.8918	20.5945	12.5256	15.47	11.333	1.89667	19.35	7.84946
gene-1700028I16Rik	0.949482	0	0	1.98038	95.9443	96.1069	83.5034	97.0381	118.995	81.5538	110.295	98.1179
gene-1700028J19Rik	4.74744	2.9011	5.86056	0.990192	709.447	682.359	714.65	652.546	872.631	853.47	893.968	936.045
gene-1700028K03Rik	0	0.967066	0.976891	0	76.35	56.2912	70.2823	58.3635	24.5546	36.0354	27.0899	47.097
gene-1700028M03Rik	0	0	0	0	2.02699	2.74591	0.695862	2.8127	0	1.8966	0	0
gene-1700028P14Rik	6.64638	4.83517	2.93028	5.94115	839.175	825.146	812.767	800.916	538.311	561.394	537.929	510.213
gene-1700028P15Rik	0	0	0	0	10.135	11.6701	14.6131	6.32857	16.9993	9.483	1.935	17.6612
gene-1700029B22Rik	2.84845	1.93407	0	2.97057	179.727	172.992	151.698	181.419	154.883	193.453	183.825	162.876
gene-1700029F12Rik	14.2422	20.3077	7.81408	12.8725	1791.19	1874.77	1856.56	1807.86	2100.36	2137.47	2029.81	2080.1
gene-1700029H14Rik	16.1412	12.5714	11.7211	14.8529	1066.87	1092.19	1079.98	1133.52	1722.6	1653.84	1714.41	1707.25
gene-1700029I15Rik	0	0	0	0	17.5673	16.4755	22.9634	14.7667	77.4413	73.9674	56.1149	80.4567
gene-1700029J03Rik	0	0	0	0	0	1.37296	2.08759	1.40635	1.88881	3.7932	0	0
gene-1700029J07Rik	89.2518	98.6379	76.1878	84.1667	395.939	368.639	365.327	386.043	251.212	223.799	234.134	213.897
gene-1700029M03Rik	0.949482	0.967033	0	0	125.673	111.209	104.379	131.494	134.106	136.555	118.035	143.252
gene-1700029M20Rik	0	1.93407	4.8838	1.98038	727.69	737.277	787.02	786.853	655.418	641.051	646.288	620.105
gene-1700029N11Rik	0	0	0	0	66.2151	62.4695	53.5814	50.6286	39.665	37.932	46.4399	35.3224
gene-1700029P11Rik	2.84845	0	1.95352	1.98038	399.993	375.503	409.167	393.075	392.873	396.39	396.674	343.413
gene-1700030A11Rik	0	0	0	0	18.9187	21.9673	18.7883	19.6889	7.55532	9.483	9.67505	11.7742
gene-1700030C10Rik	9.49482	9.67033	6.83732	10.8921	38.5128	35.6968	29.9221	37.9714	47.2203	32.2422	52.2449	29.4354
gene-1700030C12Rik	6.64639	16.4396	3.90708	13.8627	540.531	522.41	523.984	492.223	562.867	523.462	555.347	516.1
gene-1700030C14Rik	1.89896	0	0.97676	0	58.7828	52.1723	57.0607	53.4413	202.103	218.109	183.825	202.123
gene-1700030F04Rik	0	0	0	0	55.4044	66.5883	60.54	49.2222	49.1091	55.0014	42.5699	56.9084
gene-1700030I03Rik	0	0	0	0	1.35133	2.05944	1.39174	2.81271	9.44407	5.68982	5.80501	1.96237
gene-1700030J22Rik	9.49482	15.4725	10.7444	6.93134	720.933	709.818	759.185	670.829	806.523	720.708	725.623	728.035
gene-1700030K09Rik	18.0402	29.978	23.4422	21.7842	131.079	116.701	119.688	112.508	105.773	115.693	100.62	117.741
gene-1700030L20Rik	0	0	0	0	36.4859	41.1887	36.8807	32.346	24.5546	47.415	29.0249	31.3977
gene-1700030L22Rik	0	0	0	0	61.4857	65.9021	63.3234	66.8018	54.7757	62.588	40.6351	54.9463
gene-1700030M09Rik	0	0	0	0	9.45929	11.6701	9.74207	6.32857	13.2217	17.0694	3.86999	27.473
gene-1700030N03Rik	0	0	0	0	52.0261	60.41	52.1896	62.5826	60.442	47.415	50.3099	45.1342
gene-1700030O20Rik	0	0	0	0	19.5943	21.9673	25.051	25.3143	26.4434	24.6558	23.2199	15.6989
gene-1700031A10Rik	0	0	0	0	0	1.37296	1.39172	0	0	1.8966	0	1.96236
gene-1700031F05Rik	0	0	0	0	2.70266	4.11887	4.17517	3.51587	3.77762	3.7932	1.935	0
gene-1700031L13Rik	0.949482	1.93407	0	1.98038	316.211	285.575	323.576	307.287	166.215	195.35	179.955	196.236
gene-1700031M16Rik	0	3.86813	5.86056	5.94115	754.717	702.953	737.614	713.019	538.311	605.016	574.694	580.858
gene-1700031P21Rik	0	0.967033	0.97676	1.98038	61.4854	63.156	57.0607	52.0349	26.4434	32.2422	34.8299	21.5859
gene-1700034B16Rik	0	0	0	0	5.40531	4.80534	2.78345	4.92222	7.55525	3.7932	7.73998	1.96236
gene-1700034E13Rik	5.69689	10.6374	8.79084	4.95096	810.797	830.638	853.823	895.845	1038.85	1063.99	1172.61	1134.24
gene-1700034G24Rik	0	0	0.97676	0.990192	33.1075	39.8157	27.1386	32.346	71.7748	77.7606	65.7898	72.6073
gene-1700034H15Rik	4.74741	6.76923	3.90704	1.98038	17.5673	24.7132	19.4841	24.6111	22.6657	24.6558	23.2199	21.5859
gene-1700034I23Rik	7.59591	16.4396	15.6283	13.8627	791.204	734.531	743.876	736.224	247.435	214.316	203.175	235.483
gene-1700034J05Rik	9.49422	7.73627	9.76756	9.90227	1332.41	1306.37	1345.1	1323.38	570.42	584.153	561.152	541.611
gene-1700034K08Rik	0	0	0	0	16.2159	11.6701	15.309	16.173	28.3322	20.8626	23.2199	13.7365
gene-1700034P13Rik	0	0	2.93028	0	1.35133	3.43239	0.695862	2.8127	1.88881	5.6898	0	1.96236
gene-1700036A12Rik	0.949482	0.967033	0.97676	0	4.72965	3.43239	4.87103	4.92222	3.77762	3.7932	0	0
gene-1700036G14Rik	0.949482	0.967033	2.93028	2.97057	65.5394	71.3937	61.9317	55.5508	50.9979	49.3116	59.9849	35.3224
gene-1700037C18Rik	3.79793	5.80261	2.93028	5.94115	24.8465	27.6654	33.1778	22.1786	265.669	249.574	268.356	253.144
gene-1700037F03Rik	0	0	0	0	0	0.686478	0	0.703175	0	0	0	0
gene-1700037H04Rik	51.2721	59.9561	64.4662	54.4605	265.536	243.013	257.469	238.376	630.863	730.191	704.338	680.938
gene-1700039E22Rik	0	0	0	0	0	0.686534	0.69592	2.10953	3.77763	1.89661	3.87001	0
gene-1700039I01Rik	0	0	0	0	5.40532	8.23819	11.83	4.92226	22.6657	17.0695	13.5457	15.6989
gene-1700039M10Rik	0	0	0.97676	0.990192	19.5943	13.0431	10.4379	14.0635	24.5546	22.7592	21.2849	25.5107
gene-1700040D17Rik	1.89896	2.9011	4.8838	0.990192	40.5398	28.8321	30.6179	26.0175	9.44406	7.5864	13.545	19.6236
gene-1700040F15Rik	0	0	0	0	0	0	0	0	0	0	0	0
gene-1700040G22Rik	0	0	0	0	0	0	0	0	0	0	0	0
gene-1700040K01Rik	0	0	0.97676	0.990192	52.7018	63.8424	49.4062	54.1445	77.4413	62.5878	85.1398	102.043
gene-1700040P09Rik	0	0	0	0	13.5133	17.8484	9.74207	14.7667	28.3322	34.1388	42.5699	19.6236
gene-1700041A01Rik	0	0	0	0.990192	1.35133	3.43239	4.17517	5.6254	3.77762	9.483	13.545	5.88707
gene-1700041B01Rik	0	0	0	0	14.1889	20.5943	13.2214	21.0953	60.442	49.3116	36.7649	49.059
gene-1700041C23Rik	0	0	0	0	143.916	148.966	142.652	170.168	111.44	132.762	152.865	107.93
gene-1700041G16Rik	2.84845	0.967033	5.86056	4.95096	2.02699	3.43239	3.47931	6.32857	3.77763	5.6898	3.86999	5.88714
gene-1700041I07Rik	0	0	0	0	4.05398	8.92421	6.26276	5.6254	3.77762	5.6898	7.73998	5.88707
gene-1700041M19Rik	0	0	0	0	106.079	108.463	108.554	102.664	79.3301	64.4844	73.5298	90.2685
gene-1700042G07Rik	0.949482	1.93407	2.93028	1.98038	235.131	231.343	245.639	245.408	1074.73	1179.69	1044.9	1110.69
gene-1700042G15Rik	0	0	0	0.990192	177.7	189.468	193.45	174.387	168.104	185.867	207.044	174.65
gene-1700042O10Rik	0	0	0	0	12.8376	18.5349	18.7883	12.6572	15.1105	17.0694	13.545	5.88707
gene-1700044C05Rik	0	0	0	0	4.72965	4.80534	3.47931	2.10952	1.88881	1.8966	1.935	0
gene-1700044K03Rik	0	0	0	0	12.162	13.0431	11.1338	12.6571	1.88881	7.5864	13.545	11.7741
gene-1700045H11Rik	0	0	0	0	4.72965	4.11887	4.87103	2.10952	5.66643	7.5864	7.73998	0
gene-1700046C09Rik	0	0.967033	0.97676	0.990192	87.1606	84.4368	76.5448	87.1937	60.442	53.1048	71.5948	45.1342
gene-1700047A11Rik	0	0	0	0	21.6212	12.3566	16.7007	16.173	9.44406	7.58646	1.935	7.8495
gene-1700047E10Rik	0	0	0	0	1.35133	1.37296	0	0.703175	0	0	1.935	0
gene-1700047F07Rik	0.949482	3.86813	1.95352	0	1.35254	2.74591	1.39174	0	0	0	1.935	0
gene-1700047G03Rik	52.2215	51.2528	51.7683	44.5586	56.0801	54.9182	62.6276	61.1762	73.6637	100.52	83.2048	96.1555
gene-1700047L14Rik	0	0	0	0	14.8647	13.7296	15.309	11.2508	9.44406	11.3796	15.48	7.84943
gene-1700047M11Rik	0	0	0	0.990192	37.8372	30.205	32.7055	37.9714	71.7748	96.7266	75.4648	72.6073
gene-1700048B10Rik	0	0	0	0	8.10797	12.3566	4.87103	9.14127	13.2217	15.1728	7.73998	9.81179
gene-1700048F04Rik	0	0	2.93028	1.98038	80.404	85.8097	83.5034	87.8969	50.9979	53.1048	32.8949	43.1719
gene-1700048M11Rik	0	0	0	0	17.5675	13.0433	13.9174	18.9859	26.4435	28.4492	30.9602	29.4355
gene-1700048O14Rik	0.949482	0	1.95352	0	107.431	109.15	106.467	113.211	120.884	83.4504	123.84	109.892
gene-1700048O20Rik	5.69689	0.967033	3.90704	0	126.349	127.685	108.554	129.384	103.885	98.6232	98.6848	90.2685
gene-1700049E15Rik	0	0	1.95352	0	0	2.74591	0	0	0	0	0	0
gene-1700049E17Rik1	0	0	0	0	0.675664	1.37296	0	0.703175	0	0	0	0
gene-1700049E17Rik2	0	0	0	0	0	0	0.695862	0	0	0	0	0
gene-1700049E22Rik	0	0	0	0	3.37832	8.23773	6.26276	4.92222	18.8881	24.6558	19.35	15.6989
gene-1700049J03Rik	0	0	0	0	4.05399	1.37296	4.17517	2.10966	1.88881	1.8966	0	0
gene-1700049L16Rik	0.949482	1.93407	0	0.990192	435.128	444.838	429.347	446.516	466.536	455.184	454.724	533.761
gene-1700051A21Rik	0	0.967033	0.97676	2.97057	337.156	288.321	311.746	311.506	411.761	466.564	398.609	406.209
gene-1700052H01Rik	0	0	0.97676	0	50.6748	39.8157	53.5814	40.081	58.5532	70.1742	50.3099	72.6073
gene-1700052I22Rik	0	1.93407	0	0.990192	145.943	182.603	176.053	191.264	254.99	311.043	276.704	296.316
gene-1700052K11Rik	48.4236	49.3188	43.9543	58.4214	112.836	129.059	102.988	129.384	101.996	117.589	123.84	119.704
gene-1700054A03Rik	0	0	0	0	24.9996	23.3404	17.3965	23.9079	22.6658	26.5524	38.7	37.2849
gene-1700054K19Rik	0	0	0	0	4.72965	4.11887	2.78345	4.92222	1.88881	3.7932	0	3.92472
gene-1700054M17Rik	0	0	0	0	3.37832	2.74591	6.26276	6.32857	7.55525	11.3796	5.80499	5.88707
gene-1700054O19Rik	0	0.967033	0	0	16.8916	17.1619	16.7007	16.173	18.8881	15.1728	17.415	23.5483
gene-1700055C04Rik	0	0	0	0	0.675664	0	0.695862	0	0	0	0	0
gene-1700055D16Rik	0.949583	0	0	0	3.3785	4.80535	2.08769	1.40645	11.333	7.58655	7.74009	3.92477
gene-1700055D18Rik	15.1917	10.6374	17.5817	12.8725	51.3505	59.0371	50.7979	45.7064	18.8881	15.1728	13.545	17.6612
gene-1700055K11Rik	0	0	0	0	4.72965	0.686478	5.5669	5.6254	7.55525	13.2762	9.67498	13.7365
gene-1700055L01Rik	0	0	0	0	2.02699	2.74591	2.78345	2.8127	3.77762	3.7932	0	0
gene-1700056E22Rik	4.74741	9.67033	6.83732	10.8921	72.296	87.1827	78.6324	82.2715	188.881	216.212	201.239	227.634
gene-1700057G04Rik	1.89896	0.967033	3.90704	3.96077	324.994	342.552	324.968	303.068	158.66	199.143	222.524	192.311
gene-1700057H15Rik	0	0	0	0	0.675664	0.686478	0	0.703175	7.55525	7.5864	9.67498	5.88707
gene-1700057H21Rik	0	0	0	0	8.10797	6.1783	7.65448	10.5476	11.3329	7.5864	7.73998	1.96236
gene-1700060C16Rik	0	0	0	0	0.675664	0	0.695862	0	0	0	3.86999	0
gene-1700060C20Rik	0	0	0	0	8.78363	8.23773	9.74207	13.3603	32.11	30.3458	21.2849	15.6989
gene-1700060J05Rik	0.949482	0	0	0	37.1615	31.578	31.3138	23.9079	11.3329	18.966	19.35	17.6612
gene-1700061F12Rik	0.949482	3.86813	0	0.990192	212.158	214.868	203.192	231.345	149.216	161.211	125.775	158.951
gene-1700061I17Rik	0	0	0	1.98038	40.5398	39.1292	60.54	42.1905	11.3329	9.483	19.35	25.5107
gene-1700061J23Rik	0	0	0	0	33.7832	33.6374	27.1386	28.8302	50.9979	41.7252	34.8299	37.2848
gene-1700061N14Rik	0	0	0.97676	0.990192	279.049	273.905	286.695	285.489	419.316	360.354	414.089	331.639
gene-1700062C10Rik	0	0	0	0	6.08098	7.55126	9.74207	3.51587	5.66643	15.1728	15.48	1.96236
gene-1700063A18Rik	0	0	0	0	0	0	0	0	0	0	0	0
gene-1700063D05Rik	0.949482	0	0	0.990192	82.431	68.6478	51.4938	64.6921	90.663	81.5538	108.36	109.892
gene-1700063H04Rik	0.949482	0	0	0	46.6208	50.7994	42.4476	60.473	45.3315	51.2082	46.4399	62.7955
gene-1700063H06Rik	0	0	0	0	69.5934	67.9613	59.1483	54.1445	66.1084	37.932	69.6598	62.7955
gene-1700063O14Rik	0	0	0	0	0	1.37296	0	0	0	0	0	0
gene-1700064F23Rik	0	0	0	0	0	0	1.39172	1.40635	0	0	0	0
gene-1700064J06Rik	0	0	0	0	0.675664	0	0.695862	0.703175	0	0	0	0
gene-1700064M15Rik	0	0	0	0	69.5934	79.6314	71.6738	61.1762	124.662	87.2436	94.8148	100.08
gene-1700065D16Rik	0	0	0	0	12.8378	13.7303	10.4379	12.6572	26.4444	39.8286	30.9599	21.5859
gene-1700065I16Rik	0	0	0.97676	0	30.4049	35.6968	32.7055	35.1587	73.6637	91.0368	42.5699	80.4567
gene-1700065J11Rik	0	0	0	0	16.2159	17.8484	17.3965	15.4698	32.1098	28.449	27.0899	25.5107
gene-1700065J18Rik	0	0.967033	0	0.990192	22.2969	14.416	11.1338	14.7667	67.9972	62.5878	52.2449	56.9084
gene-1700065L07Rik	0.949482	0	0.97676	0	94.5929	91.3015	97.4207	90.7096	66.1084	87.2436	100.62	51.0213
gene-1700065O20Rik	0	0	0	0	3.37832	4.11887	6.26276	2.10952	3.77762	5.6898	1.935	5.88707
gene-1700066B17Rik	0	0	0	0	10.135	10.9836	14.6131	7.73492	30.221	24.6558	25.1549	19.6236
gene-1700066B19Rik	1.89896	0.967033	1.95352	1.98038	6.75664	9.61069	8.35034	13.3603	24.5546	41.7252	7.73998	9.81179
gene-1700066C05Rik	0	0	0	0	0	0	0	0	0	0	0	0
gene-1700066J03Rik	0	0	0	0.990192	23.6482	21.9673	27.1386	20.3921	67.9972	68.2776	61.9198	45.1342
gene-1700066M21Rik	79.7565	75.4286	81.0711	77.2349	174.997	174.365	153.09	162.433	56.6643	79.6572	71.5948	76.532
gene-1700066N21Rik	0	0	0	0	13.5133	15.1025	16.0048	14.7667	9.44406	7.5864	17.415	13.7365
gene-1700066O22Rik	0	0	0	0	2.70266	8.23854	6.26276	4.92304	0	3.7932	1.93551	0
gene-1700067G17Rik	0	0	0	0	50.6748	42.5616	54.9732	45.0032	54.7756	39.8286	34.8299	47.0966
gene-1700067K01Rik	0	0	0	0	54.0531	49.4264	48.7103	54.8476	45.3315	37.932	46.4399	35.3224
gene-1700067P10Rik	0	0.967033	0.97676	0	201.348	187.408	190.666	206.733	294.655	293.973	327.014	323.789
gene-1700069L16Rik	0.949482	0	0	0	8.10797	10.9836	8.35034	10.5476	9.44406	1.8966	15.48	9.81179
gene-1700069P05Rik	0	0	0	0	2.02699	0.686478	1.39172	0	0	0	0	0
gene-1700071G01Rik	0	0	0	0	4.05398	4.11912	3.47959	1.40641	0	1.8966	1.935	0
gene-1700071K01Rik	0	0	0	0	24.324	23.3403	24.3552	21.7984	43.4427	36.0355	30.9599	35.3225
gene-1700071M16Rik	0.94989	0	0	0	135.133	124.94	136.39	102.664	107.662	108.107	79.3355	82.4197
gene-1700072B07Rik	0	0	0	0	6.75664	5.49182	4.17517	7.03175	47.2203	17.0694	30.9599	56.9084
gene-1700072F12Rik	0	0	0	0	6.75664	8.92421	13.9172	12.6571	13.2217	9.483	9.67498	21.5859
gene-1700072I22Rik	1.89896	0	1.95352	3.96077	15.5403	21.9673	16.7007	18.9857	11.3329	11.3796	11.61	9.81179
gene-1700072O05Rik	0	0	0	0	14.1889	15.789	13.9172	20.3921	30.221	26.5524	29.0249	25.5107
gene-1700073E17Rik	0.949484	0	0.976762	0.9902	220.266	214.181	218.501	222.907	134.106	174.487	141.255	155.026
gene-1700074H08Rik	0	0	0	0	15.5403	26.7726	15.309	19.6889	37.7762	43.6218	46.4399	27.473
gene-1700074P13Rik	7.59586	7.73627	12.6979	6.93134	2826.3	2650.49	2736.82	2764.88	1469.5	1490.73	1395.13	1450.18
gene-1700080F18Rik	0	0	0	0	6.08098	8.23773	6.26334	10.5477	5.66643	11.3801	13.545	7.84965
gene-1700080G11Rik	0	0	0	0.990192	16.2159	10.2972	10.4379	9.14127	16.9993	24.6558	15.48	13.7365
gene-1700080N15Rik	0	0	0	0	23.6483	23.3402	18.0925	25.3143	81.2189	56.8983	36.765	60.8334
gene-1700081B01Rik	0	0	0	0	6.08097	6.17827	11.1338	6.32857	7.55518	5.6898	3.86991	11.7741
gene-1700081H04Rik	0	0	0	0	12.162	10.9836	6.26276	5.6254	11.3329	13.2762	7.73998	1.96236
gene-1700082M22Rik	1.89896	1.93407	6.83732	2.97057	17.5673	12.3566	13.2214	16.173	11.3329	13.2762	3.86999	11.7741
gene-1700083H02Rik	0	0	0.97676	0.990192	54.0531	48.0534	57.7565	47.1127	54.7755	32.2422	59.9849	60.8331
gene-1700084D21Rik	0	2.9011	0	0	85.8093	87.8692	79.3283	89.3032	149.216	174.487	162.54	162.876
gene-1700084E18Rik	0	0	0	0	2.70266	1.37296	0	0.703175	7.55525	24.6558	21.2849	13.7365
gene-1700084F23Rik	0.949482	0	0	0.990192	75.6744	74.1396	61.9317	88.6	56.6643	62.5878	58.0499	54.946
gene-1700084J12Rik	0	0	0	0	4.72965	3.43304	4.87174	8.43877	1.88881	1.8966	3.86999	3.92472
gene-1700084M14Rik	1.89896	1.93407	1.95352	0	372.966	423.557	384.116	433.156	194.548	214.316	236.069	239.408
gene-1700085C21Rik	0	0	0	0	1.35133	0.686489	0	0	3.77764	0	0	1.96237
gene-1700086D15Rik	0	0.967033	0	0	14.1891	12.3566	23.6593	18.2828	28.3322	13.2762	13.545	9.81179
gene-1700086L19Rik	26.5855	38.6813	28.326	32.6763	883.768	926.745	951.939	886	636.529	694.156	644.353	710.374
gene-1700086O06Rik	14.2422	17.4066	19.5352	17.8234	8.78363	5.49182	11.1338	11.2508	5.66582	1.89652	1.935	3.92471
gene-1700086P04Rik	10.4443	12.5714	8.79084	14.8529	137.835	125.625	144.043	141.34	130.328	115.702	90.9468	82.419
gene-1700087M22Rik	0	0	0	0	2.70334	2.74591	2.08769	2.81271	9.44453	1.8967	1.935	0
gene-1700088E04Rik	14.2423	11.6044	12.6979	7.92154	101.349	110.522	98.1165	91.4127	287.099	288.283	309.599	306.13
gene-1700091H14Rik	0	0	0	0	0.675664	1.37296	1.39172	1.40635	0	0	0	0
gene-1700091J24Rik	0	0.967033	0	0	23.6482	13.7296	16.7007	19.6889	90.663	79.6572	114.165	88.3061
gene-1700092C02Rik	0	0	0	0	1.35133	0	0.695862	1.40635	1.88881	0	0	0
gene-1700092C10Rik	0	0	0	0	37.1617	38.4429	46.6228	39.378	86.8855	83.4506	75.4648	78.4945
gene-1700092E19Rik	0	0	0.97676	0	29.0535	22.6538	32.0096	26.0175	7.55525	5.6898	17.415	3.92472
gene-1700092K14Rik	0.949482	0.967033	0.97676	0.990192	1.35133	0.686478	1.39172	0.703175	0	3.7932	1.935	0
gene-1700092M07Rik	0	0	0.97676	0	90.539	117.388	92.5496	90.0064	564.755	610.705	559.214	608.331
gene-1700093K21Rik	5.69689	5.8022	6.83732	4.95096	1264.84	1256.94	1214.97	1267.12	840.521	872.436	822.373	775.131
gene-1700094D03Rik	65.5146	58.989	56.6522	58.4226	318.914	323.332	283.216	314.319	390.984	328.113	394.739	312.015
gene-1700094J05Rik	0	0	0	0	18.2429	13.7296	18.0924	21.0952	15.1105	22.7592	21.2849	21.5859
gene-1700094M23Rik	0	0	0.97676	0	7.43231	15.1025	6.95864	6.32857	3.77762	7.5864	5.80525	13.7365
gene-1700094M24Rik	0	0	0	0	52.7018	54.9182	50.7979	42.1905	43.4427	73.9674	50.3099	70.6449
gene-1700095A13Rik	0.949482	0.967033	2.93028	3.96077	2.02699	2.74591	0	1.40635	0	0	3.86999	1.96236
gene-1700095A21Rik	0	0	0	0.990192	221.618	212.122	244.943	199.702	253.101	210.523	249.614	274.73
gene-1700095B10Rik	0	0	0	0	172.97	155.83	151.002	172.278	154.883	149.831	152.865	158.951
gene-1700095J03Rik	0.949482	1.93407	2.93028	0.990221	172.294	154.458	153.09	150.479	79.3301	108.107	79.335	84.3818
gene-1700095J07Rik	0	0	0	0	14.1889	21.2808	24.3552	23.2048	13.2217	15.1728	1.935	5.88707
gene-1700095J12Rik	0	0	0	0	33.7835	30.205	49.4067	48.521	67.9972	60.6912	71.5952	64.7578
gene-1700095K22Rik	1.89896	0.967033	1.95352	0	164.862	147.593	130.126	156.105	253.101	240.868	210.914	247.257
gene-1700096J18Rik	0	0	0	0	32.4319	24.0267	35.489	36.5651	115.218	94.83	104.49	129.516
gene-1700096K18Rik	17.0907	24.1758	25.3958	18.8136	24.3239	29.5185	44.5352	35.1587	20.7769	26.5524	17.415	25.5107
gene-1700096P03Rik	0	0	0	0	7.4323	5.49182	2.78345	4.92222	3.77762	1.8966	7.73998	1.96236
gene-1700097N02Rik	0	0	0	0	39.1885	37.0698	34.0972	23.2048	81.2189	94.83	73.5298	104.005
gene-1700099I09Rik	0	0	0	0	101.35	101.599	94.6374	106.883	120.884	106.21	87.0749	115.779
gene-1700100I10Rik	0.949482	0	0	2.97057	131.754	127.685	107.163	135.01	154.883	136.555	112.23	151.102
gene-1700100L14Rik	0	0	0	0	95.2686	97.4798	78.6324	97.0381	124.662	144.142	170.28	162.876
gene-1700101I11Rik	2.84845	6.76923	0.97676	5.94115	88.512	78.2585	86.9827	72.427	86.8853	89.1402	119.97	84.3814
gene-1700101O22Rik	0	1.93407	0	0	203.375	211.435	188.579	203.921	305.987	320.526	249.614	300.241
gene-1700102H20Rik	1.89896	1.93407	3.90704	1.98038	11.4863	13.0431	16.7007	11.954	13.2217	7.5864	13.545	15.6989
gene-1700102J08Rik	0	0.967033	0	0	0	0	0	0.703175	0	5.6898	1.935	0
gene-1700102P08Rik	2.84845	0.967033	2.93028	2.97057	382.426	378.936	379.245	383.933	253.101	242.765	234.134	237.445
gene-1700104B16Rik	0.949482	0	0	1.98038	176.348	183.29	150.306	163.137	158.66	166.901	139.32	145.215
gene-1700104L18Rik	0	0	0	0	0	0	0	0.703175	1.88881	0	0	0
gene-1700105F02Rik	0.949482	0	0.97676	0.990192	45.9451	54.2317	42.4476	49.9254	30.221	34.1388	29.0249	31.3977
gene-1700105P06Rik	0.949484	0.967035	0	0	41.2155	52.8589	44.5352	40.081	90.6632	89.1403	98.6848	113.817
gene-1700108F19Rik	0.949482	0	0	0	74.9987	65.2154	69.5862	64.6921	47.2203	55.0014	59.9849	47.0966
gene-1700108I11Rik	0	0	0	0	10.135	6.86478	6.95862	4.21905	16.9993	32.2422	17.415	23.5483
gene-1700108J01Rik	3.79793	0	1.9536	1.98138	274.32	259.489	247.727	280.567	330.542	318.629	323.144	368.923
gene-1700108N06Rik	0	0	0	0	4.72965	7.55126	6.95862	4.21905	5.66643	3.7932	5.80499	13.7365
gene-1700109G14Rik	0	0.967033	0	0	247.293	250.564	237.289	244.705	156.771	180.177	210.914	172.688
gene-1700109G15Rik	0	0	0	0	8.10797	5.49182	10.4379	8.4381	20.7769	18.966	19.35	15.6989
gene-1700109H08Rik	0	1.93407	1.95393	0.990429	235.807	194.274	228.939	236.97	260.656	284.491	299.924	294.354
gene-1700109I08Rik	0	0	0	0	6.08098	3.43239	5.5669	6.32857	3.77762	0	3.86999	5.88707
gene-1700109K24Rik	1.89896	0	0	0	20.9456	16.4755	27.8345	22.5016	13.2217	9.48304	13.5451	5.88707
gene-1700110C19Rik	0	0.967033	0	0	25.6752	24.7132	22.2676	21.7984	30.221	28.449	34.8299	29.4354
gene-1700110I01Rik	0	0	0	0	3.37832	0	2.08759	0.703175	3.77762	0	1.935	0
gene-1700110I07Rik	0	0	0	0	10.8106	10.2972	5.5669	9.14127	1.88881	11.3796	11.61	5.88707
gene-1700110K17Rik	0.949677	1.9346	0	0	57.4314	31.578	36.1849	33.7524	16.9993	24.6559	29.0249	25.5108
gene-1700111N16Rik	0	0	0	0	10.8106	11.6701	9.0462	13.3603	9.44406	7.5864	3.86999	1.96236
gene-1700112D23Rik	1.89896	0.967033	0	0	14.8646	17.8484	15.309	20.3921	35.8874	32.2422	36.7649	17.6612
gene-1700112H15Rik	0	0	0	0	0	0.686478	2.78345	0.703175	9.44406	0	0	0
gene-1700112J05Rik	0.949482	0	0	0	35.8102	44.6213	48.0151	37.2683	47.2203	49.3116	44.5049	41.2095
gene-1700112J16Rik	13.2928	4.83517	13.6746	10.8921	16.2159	10.9836	17.3965	14.7667	18.8881	18.966	19.35	17.6612
gene-1700112M02Rik	0	0	0	0	14.8646	19.9079	20.8759	23.9079	26.4434	36.0354	19.35	21.5859
gene-1700112N08Rik	0	0	0	0	5.40531	10.9836	12.5255	7.03175	9.44406	7.5864	13.545	3.92472
gene-1700113A16Rik	22.7876	34.8134	13.6747	21.7843	28.3779	23.3403	27.1386	26.0175	15.1105	9.483	15.48	17.6612
gene-1700113B09Rik	0	0	0	0	2.02699	3.43239	3.47931	4.21905	3.77762	5.6898	5.80499	5.88707
gene-1700113H08Rik	0.949479	3.86813	2.93028	1.98038	476.345	504.563	455.095	481.676	426.871	449.496	512.774	459.191
gene-1700116B05Rik	0	0	0	0	8.78363	17.1619	21.5717	10.5476	49.1091	53.1048	44.5049	54.946
gene-1700116H05Rik	0	0	0.97676	0	32.4319	34.3239	34.7931	41.4873	66.1084	49.3116	58.0499	68.6825
gene-1700119H24Rik	0	0	0	0	0	0	0	0.70322	5.66644	1.8966	1.935	1.96238
gene-1700120B22Rik	0.949482	0	3.90705	0.990624	60.1342	52.1735	57.7565	52.035	64.2196	41.7256	44.5049	41.2096
gene-1700120C14Rik	2.84845	1.93407	1.95352	3.96077	2.027	0	1.39173	0.703211	9.44406	3.79322	5.80513	3.92486
gene-1700120E14Rik	0	0	1.95367	0	62.8367	74.8261	66.8027	71.7238	28.3322	37.932	30.9601	27.473
gene-1700120G07Rik	0	0	0	0	56.7558	51.4858	61.9317	54.8476	26.4434	34.1388	30.9599	29.4354
gene-1700120K04Rik	0	0	0	0	14.8646	15.1025	11.1338	14.0635	109.551	111.899	114.165	100.08
gene-1700121C08Rik	0	0	0	0	1.35133	5.49182	2.08759	3.51587	1.88881	0	1.935	0
gene-1700121C10Rik	0	0	0.97676	0	16.8916	17.1619	13.9172	11.2508	16.9993	15.1728	15.48	13.7365
gene-1700121L16Rik	0	0	0	0	0	1.37296	0	1.40635	1.88881	0	0	1.96236
gene-1700121M21Rik	0	0	0	0	0	0	0	0	0	0	0	0
gene-1700121N20Rik	0	0	0	0	9.45929	9.61069	12.5255	9.14127	32.1098	28.449	36.7649	25.5107
gene-1700122C19Rik	0	0	0	1.98038	56.7558	46.6805	37.5765	43.5968	58.5532	37.932	59.9849	56.9084
gene-1700122E12Rik	0	0.967033	0	0.990192	8.10797	8.23773	13.2214	9.84445	15.1105	5.6898	7.73998	9.81179
gene-1700122H20Rik	0	0	0	0	22.2969	23.3402	29.2262	32.346	49.1091	62.5878	50.3099	56.9084
gene-1700122O11Rik	0	0	0	0	22.2969	21.2808	20.8759	27.4238	35.8874	32.2422	23.2199	27.473
gene-1700123J17Rik	0.949482	0.967033	1.95352	0	2.70266	6.86478	1.39172	2.8127	13.2217	3.7932	11.61	5.88707
gene-1700123K08Rik	0	0	0	0.990192	64.1881	61.783	40.36	51.3318	39.665	49.3116	50.3099	51.0213
gene-1700123L14Rik	7.59588	14.5055	22.4655	10.8921	2076.99	2131.51	2147.43	2079.29	1996.48	2035.05	1958.22	2011.42
gene-1700123M08Rik	0.949482	5.8022	1.95352	1.98038	40.5398	35.0104	42.4476	47.8159	35.8874	36.0354	42.5699	27.473
gene-1700123O12Rik	0	0	0	0	25.6752	37.7563	32.0096	34.4556	24.5546	9.483	17.415	31.3977
gene-1700123O20Rik	128.181	147.956	144.561	124.765	101.35	99.5394	118.297	113.915	86.8854	98.6233	92.8798	70.6454
gene-1700123O21Rik	0	0	0	0	2.02707	0	0	0.703262	0	0	0	0
gene-1700124L16Rik	0	0	0.97676	0	8.78363	6.86478	5.5669	6.32857	41.5539	53.1048	50.3099	47.0966
gene-1700124M09Rik	0	0	0	0	1.35133	0	0	0	1.88881	1.8966	3.86999	0
gene-1700125G02Rik	0	0	0	0	0	0	0	0	0	0	0	0
gene-1700125G22Rik	0	0	0	0	25.6752	24.0267	25.7469	14.0635	26.4434	37.9324	42.5699	27.473
gene-1700125H03Rik	0	0	0	0	77.0259	81.0046	60.5402	71.724	83.1079	92.9337	75.4648	92.2311
gene-1700125H20Rik	1.89896	1.93407	0	0	136.484	146.906	148.914	146.964	196.435	176.385	172.215	168.763
gene-1700126A01Rik	0	0	0.97676	0	113.512	107.091	113.425	121.649	24.5546	56.898	48.3749	51.0213
gene-1700126G02Rik	0	0	0	0	2.70266	6.1783	2.78345	3.51587	0	0	0	0
gene-1700126H18Rik	0	0	0	0	0	0.686478	0.695862	0.703175	0	1.89661	0	3.92472
gene-1700127F24Rik	0	0	0	0	4.72965	11.6701	8.35034	8.4381	26.4434	26.5524	30.9599	15.6989
gene-1700128A07Rik	0	0	1.95352	0	87.8363	80.3179	80.0241	76.6461	41.5539	39.8286	42.5699	52.9837
gene-1700128E19Rik	0	0	0	0	18.2429	15.789	12.5255	16.173	7.55525	13.2762	13.545	9.81179
gene-1700128F08Rik	0.949482	0	0	0	7.4323	10.2972	4.87103	7.03175	3.77762	5.6898	1.935	7.84943
gene-1700129C05Rik	4.74741	8.7033	0.97676	3.96077	1853.35	1805.44	1762.62	1732.62	972.738	967.266	944.278	1008.65
gene-1810006J02Rik	0.949482	0.967033	0	0.990192	0	0	0.695862	0.703175	0	0	0	0
gene-1810007C17Rik	0	0	0	0	0	0	0	0	0	0	0	0
gene-1810007D17Rik	0	0	0	0	0	0	0.695862	0	0	0	0	0
gene-1810008I18Rik	0	0	0	0	0	0	0	0.703175	0	0	0	0
gene-1810009A15Rik	112.039	108.308	116.234	110.901	142.565	168.874	155.873	172.278	192.659	201.04	222.524	196.236
gene-1810009J06Rik	0	0	0	0	0	0	0	0	0	0	0	0
gene-1810010H24Rik	14.2422	16.4396	19.5352	20.794	4.72965	5.49182	8.35034	6.32857	1.88881	3.7932	1.935	0
gene-1810010K12Rik	0	0	0	0	0	0	0	0	0	0	0	0
gene-1810012K16Rik	0	5.8022	5.86056	0.990192	8.78363	3.43239	9.0462	7.03175	11.3329	9.483	13.545	7.84943
gene-1810013A23Rik	0	0	0	0	0	0	0	0	0	0	0	0
gene-1810013D15Rik	5.69689	4.83517	2.93028	2.97057	4.05398	0.686478	2.08759	2.10952	0	0	0	0
gene-1810013L24Rik	248.764	278.506	245.167	258.44	570.26	560.166	566.432	598.402	319.209	328.112	286.379	306.128
gene-1810014B01Rik	34.1814	24.1758	25.3958	36.6371	7.4323	12.3566	14.6131	10.5476	9.44406	5.6898	13.545	13.7365
gene-1810018F18Rik	0	0	0	0	0	0	0	0	0	0	0	0
gene-1810019D21Rik	103.494	134.418	135.77	121.794	49.3235	49.4264	46.6227	39.3778	1.88881	1.8966	5.80499	0
gene-1810019N24Rik	1.89896	0.967033	2.93028	0	7.4323	6.86478	4.17517	4.92222	30.221	18.9661	23.2199	15.699
gene-1810020O05Rik	13.2927	24.1758	24.419	20.794	154.727	133.177	150.306	130.79	81.2189	100.52	81.2698	52.9838
gene-1810021B22Rik	1.89896	0.967033	0	1.98038	4.72965	4.11887	0.695862	1.40635	3.77762	9.483	7.73998	13.7365
gene-1810021M19Rik	1.89898	1.93423	0	0.990201	0	0.686478	0	0	0	0	0	0
gene-1810024B03Rik	0.949482	0	0	0	22.2969	22.6538	22.9634	19.6889	9.44406	7.5864	11.61	3.92472
gene-1810030O07Rik	162.362	176	161.165	174.274	50.6748	65.9019	73.7614	58.3635	28.3322	41.7252	21.2849	33.3601
gene-1810034E14Rik	0.949482	2.9011	2.93028	2.97059	2.02699	2.74591	0.695862	2.10978	0	0	1.93518	3.92497
gene-1810035K13Rik	0	0	0	0	0	0	0	0	0	0	0	0
gene-1810037I17Rik	277.249	268.835	277.4	252.499	122.971	149.652	120.384	130.087	124.662	87.2436	96.7498	107.93
gene-1810041H14Rik	11.3938	11.6046	2.93029	7.92153	17.5673	20.5955	18.0925	18.2826	18.8881	22.7592	25.1549	23.5484
gene-1810044D09Rik	32.2824	30.9451	42.0007	30.6959	103.377	112.582	86.2869	100.554	253.101	284.49	270.899	260.994
gene-1810046K07Rik	0	0.967034	0	0	2.02699	5.4919	2.78356	0.703214	1.88881	5.6898	0	3.92472
gene-1810049I09Rik	2.84845	1.93407	2.93028	2.97057	42.5668	54.2317	30.6179	31.6429	207.769	225.695	208.979	190.349
gene-1810053B23Rik	0	0.967033	0	0	6.08098	5.49182	6.26276	7.03175	5.66643	3.7932	7.73998	13.7365
gene-1810055G02Rik	40.8277	47.3846	46.8845	57.4311	231.077	227.911	252.598	258.768	258.767	257.938	290.249	278.655
gene-1810058I24Rik	165.21	178.901	171.91	189.127	93.2416	88.5556	85.591	81.5683	175.659	189.66	205.109	182.499
gene-1810062G17Rik	9.49482	8.7033	23.4422	8.91172	3.37832	8.92421	4.87103	5.6254	1.88881	1.8966	0	3.92472
gene-1810062O18Rik	5.69701	5.8022	3.90704	4.95096	12.8376	6.1783	9.74207	11.954	11.3329	15.1729	5.80501	5.88708
gene-1810063I02Rik	0	0	0	0	0	0	0	0	0	0	0	0
gene-1810064F22Rik	29.434	33.8462	43.9542	27.7254	19.5943	17.1619	11.1338	12.6571	0	0	0	0
gene-1810065E05Rik	0	0	0	0	11.4863	13.0431	9.74207	9.14127	22.6657	17.0694	27.0899	17.6612
gene-1810073O08Rik	0.949482	1.93407	4.8838	3.96077	0.675664	1.37296	0.695862	0	0	0	0	0
gene-2010001A14Rik	16.1412	14.5055	13.6746	16.8333	5.40531	9.61069	9.0462	12.6571	9.44406	3.7932	11.61	7.84943
gene-2010001M07Rik	0	0	0	0	0	0	0	0	0	0	0	0
gene-2010003K11Rik	37.0298	31.9121	26.3725	35.6469	1.35133	5.49182	2.78345	2.8127	20.7769	18.966	19.35	21.5859
gene-2010009K17Rik	0	0.967033	0	0	0	0	0.695867	0	0	0	0	0
gene-2010010A06Rik	0	0	0.97676	0	0	0	0	0	0	0	0	0
gene-2010016I18Rik	12.3433	7.7363	12.6982	15.8431	2.027	0	1.39174	0.703179	3.77762	1.89661	3.87006	1.96236
gene-2010103J01Rik	0	0	0	0	0	0	0	0	0	0	0	0
gene-2010106C02Rik	0	0	0	0	0	0	0	0	0	0	0	0
gene-2010106E10Rik	0	1.93407	0.97676	0.990192	1.35133	0	0.695862	0	0	1.8966	0	0
gene-2010109A12Rik	5.69689	7.73627	4.8838	4.95096	82.431	91.988	96.0289	88.6	132.217	142.245	110.295	109.892
gene-2010109P13Rik	0	0	0	0	0	0	0	0	0	0	0	0
gene-2010110K18Rik	0	0	0	0	10.8106	8.92421	6.95862	6.32857	9.44406	9.483	1.935	5.88707
gene-2010203P06Rik	0	0.967033	0	0	36.4859	36.3833	30.6179	29.5333	35.8874	18.966	23.2199	17.6612
gene-2010204K13Rik	0.949482	1.93407	1.95352	0.990192	4.05398	3.43239	2.08759	4.21905	5.66643	11.3796	5.80499	7.84943
gene-2010308F09Rik	0	0	0	0	0.675664	0	0	0	0	0	0	0
gene-2010310C07Rik	0	0	0	0	0	0	0	0	0	0	0	0
gene-2010315B03Rik	93.0493	98.6374	93.769	116.843	35.1345	35.0104	34.0972	32.346	11.3329	5.6898	3.86999	7.84943
gene-2010320M18Rik	29.434	29.011	24.419	22.7744	22.2969	14.416	15.309	14.7667	28.3322	24.6558	19.35	21.5859
gene-2010320O07Rik	2.84845	0	0	0.990192	0.675664	0	0	0	0	0	0	0
gene-2200002D01Rik	0.949543	1.93407	0	0.990255	0.67583	0.686675	0	0	1.88882	1.89661	1.93517	3.92473
gene-2200002J24Rik	0.949482	0	0	4.95096	39.8642	46.6805	53.5814	52.0349	103.885	123.279	108.36	115.779
gene-2210010C04Rik	0	0	0	0	0	0	0	0	1.88881	0	0	0
gene-2210011K15Rik	0	0	0	0	0	0	0.695862	0	0	0	0	0
gene-2210016F16Rik	232.623	232.088	254.934	257.45	93.9173	91.3015	98.8124	115.321	92.5518	102.416	89.0098	70.6449
gene-2210016L21Rik	62.6658	73.4945	71.3035	75.2546	22.9726	21.9673	19.4841	21.7984	18.8881	20.8626	23.2199	25.5107
gene-2210039B01Rik	2.84845	5.8022	3.90704	4.95096	2.70266	0	2.78345	0.703175	1.88881	0	0	0
gene-2210404E10Rik	0	0	0	0	0	0	0	0	0	0	0	0
gene-2210406O10Rik	11.3938	4.83517	3.90704	9.90192	3.37832	2.05943	4.87103	4.21905	0	1.8966	3.86999	3.92472
gene-2210408F21Rik	30.3834	22.2418	26.3725	19.8038	6.08098	4.11886	7.65446	1.40635	28.3322	30.3456	23.2199	23.5483
gene-2210408I21Rik	50.3226	37.7143	35.1634	30.696	240.536	256.743	234.507	236.267	179.437	170.694	123.84	156.989
gene-2210409D07Rik	0	0	0	0	0	0	0	0	0	0	0	0
gene-2210409E12Rik	0	0	0	0	1.35133	2.74591	1.39172	1.40635	1.88881	1.8966	0	0
gene-2210414B05Rik	0	0	0	0	0	0	0	0	0	0	0	0
gene-2210416O15Rik	0	0	0.97676	0	0.675684	0	0	0	0	0	0	0
gene-2210417A02Rik	0	0	0	0.990192	0	0	0	0	0	0	0	0
gene-2210418O10Rik	1.89893	2.90106	7.81404	3.96071	0.675664	2.74585	2.08759	2.10948	0	0	0	0
gene-2210420H20Rik	0	0	0	0	0	0	0	0	0	0	0	0
gene-2300002M23Rik	2.84845	0.967033	0	0	0	0	0	0	0	0	0	0
gene-2300003K06Rik	0	0	0	0	0	0	0	0	0	0	0	0
gene-2300009A05Rik	28.4845	30.9451	34.1866	30.6959	97.2956	102.972	110.642	112.508	156.771	146.038	123.84	135.403
gene-2310001H17Rik	12.3433	7.73627	16.6049	9.90192	4.72965	4.80534	1.39172	4.21905	11.3329	7.5864	3.86999	5.88707
gene-2310001K24Rik	0	0	0.97676	1.98038	0.675664	0.686478	0	1.40635	0	7.5864	1.935	1.96236
gene-2310002D06Rik	0	0	0	0	0	0	0	0	0	0	0	0
gene-2310002F09Rik	0	0	0	0	0	0	0	0	0	0	0	0
gene-2310002L09Rik	0	0	0	0	0	0.686478	0	0	26.4434	20.8626	11.61	17.6612
gene-2310003N18Rik	0	0	0	0	0	0	0	0	0	0	0	0
gene-2310005A03Rik	0	0	0	0	0	0	0	0	0	0	0	0
gene-2310005E17Rik	0	0	0	0	2.70266	1.37296	0	2.10952	3.77762	0	0	0
gene-2310008N11Rik	0.949482	0	2.93028	0.990192	0	0	0.695862	0.703175	0	0	1.935	0
gene-2310009B15Rik	3.79793	10.6374	8.79084	9.90192	1.35133	2.74591	2.78345	4.92222	11.3329	13.2762	7.73998	17.6612
gene-2310010J17Rik	20.8886	23.2088	21.4887	20.794	55.4044	42.5616	57.0607	43.5968	69.886	70.1742	63.8548	90.2685
gene-2310011J03Rik	41.7773	46.4177	60.5592	48.5194	15.5403	23.3403	13.9173	22.5017	35.8874	49.3117	48.3749	60.8332
gene-2310015A10Rik	55.07	57.055	55.6753	60.4017	21.6212	24.7132	38.9683	30.2365	3.77762	3.7932	9.67498	13.7365
gene-2310015A16Rik	3.79793	3.86813	8.79084	6.93134	1.35133	0.686478	1.39172	2.8127	0	0	0	0
gene-2310015D24Rik	0	0	0	0.990192	0	0.686478	0	0	0	0	1.935	0
gene-2310015K22Rik	0	0	0	0	1.35133	0	1.39172	0	1.88881	7.5864	3.86999	0
gene-2310016D03Rik	0	0	0	0	0	0	0	0	0	0	0	0
gene-2310016D23Rik	0	0	0	0	0	0	0	0	0	0	0	0
gene-2310016G11Rik	0	0	0	0	0	0	0	0	0	0	1.935	0
gene-2310020H05Rik	0	0	0	0	2.02699	2.05943	3.47931	0.703175	0	0	1.935	0
gene-2310022A10Rik	18.9896	15.4725	19.5352	20.794	22.9726	21.9673	18.0924	23.9079	52.8867	53.1048	67.7248	41.2095
gene-2310022B05Rik	87.3524	69.6264	60.5591	64.3625	47.2965	44.6211	37.5765	45.7064	54.7755	70.1742	75.4648	62.7955
gene-2310026I22Rik	0	0	0.97676	0	23.6487	15.789	17.3966	18.2826	11.3332	24.6559	19.3501	11.7743
gene-2310030A07Rik	0	0	0	0	1.35133	2.05943	0	3.51587	3.77762	5.6898	0	1.96236
gene-2310030G06Rik	101.595	89.9341	90.8387	73.2745	33.7832	32.951	41.7517	36.5654	5.66643	3.7932	3.86999	11.7741
gene-2310033P09Rik	54.1205	55.1209	56.6521	61.3919	24.9996	29.5185	34.0972	18.9857	47.2203	49.3116	65.7898	68.6825
gene-2310034C09Rik	0	0	0	0	0	0	0	0	0	0	0	0
gene-2310034G01Rik	18.9896	23.2088	16.6049	27.7254	6.08098	8.23773	5.5669	11.2508	1.88881	3.7932	3.86999	0
gene-2310034O05Rik	35.1309	31.9121	21.4887	26.7352	12.162	14.416	8.35034	9.14127	0	1.8966	0	0
gene-2310039H08Rik	75.9586	70.5934	64.4662	82.1859	60.8098	65.9019	56.3648	60.473	100.107	123.279	102.555	102.043
gene-2310039L15Rik	0	0	0	0	0.675664	0	0.695862	0	11.3329	5.6898	5.80499	9.81179
gene-2310040G24Rik	10.4443	5.8022	5.86056	5.94115	0.675664	2.74591	2.78345	4.21905	32.1098	26.5524	40.6349	25.5107
gene-2310043L19Rik	0	0.967033	0	1.98038	0	0	0.695862	0	0	0	0	0
gene-2310043M15Rik	0.94957	0	0.97676	0.990456	0	0	0	0	0	0	0	0
gene-2310043O21Rik	0	0	0	0	0	0	0	0	0	0	0	0
gene-2310047D07Rik	0	0	2.93028	1.98038	0.675663	0	0	2.8127	1.88873	3.7932	1.935	1.96236
gene-2310050C09Rik	0	0	0	0	0	0	0	0	0	0	0	0
gene-2310057J18Rik	0	0	0	0	0.675664	0	0	2.10952	0	0	0	0
gene-2310057M21Rik	50.3226	52.2198	53.7218	45.5488	60.1341	66.5883	72.3696	61.1762	32.1098	41.7252	50.3099	45.1342
gene-2310057N15Rik	0	0	0	0	0	0	0	0	0	0	0	0
gene-2310061I04Rik	72.1607	69.6264	74.2338	65.3526	134.457	162.695	148.219	151.183	156.771	168.797	150.93	174.65
gene-2310061N02Rik	0	0	0	0	0	0	0	0	0	0	0	0
gene-2310065F04Rik	0	0	0	0	0	0	0	2.10952	11.3329	1.8966	1.935	3.92472
gene-2310067E19Rik	0.950976	2.90118	3.90705	0	0	2.05943	0	0	11.3329	9.483	15.48	11.7746
gene-2310068J16Rik	2.84845	7.73627	3.90704	0.990192	4.05398	1.37296	2.08759	4.21905	0	1.8966	3.86999	1.96236
gene-2310069B03Rik	7.59586	9.67033	6.83732	9.90192	2.70266	2.74591	0.695862	0	0	1.8966	0	0
gene-2310069G16Rik	0	0	0	0	0	0.686478	0	1.40635	0	0	0	0
gene-2310075C17Rik	0	0	0	0	0	0	0	0	0	1.8966	0	0
gene-2310075K07Rik	10.4443	10.6374	2.93028	6.93134	2.70266	2.74591	6.26276	7.03175	0	5.6898	5.80499	3.92472
gene-2310079G19Rik	0	0	0	0	0	0	0	0	0	0	0	0
gene-2310081J21Rik	0	0	0	0	0	0	0	0	0	0	0	0
gene-2400006E01Rik	1.89896	0	1.95352	1.98038	0.675664	0.686478	0	0.703175	0	0	0	0
gene-2410002F23Rik	174.705	180.835	172.887	193.087	127.7	105.031	118.992	110.398	69.886	77.7606	61.9198	47.0966
gene-2410003I16Rik	1.89896	0	0.97676	2.97057	1.35133	1.37296	0	1.40635	0	0	0	0
gene-2410003L11Rik	0	0	0	0	0	0	0	0	0	0	0	0
gene-2410004B18Rik	61.7164	58.022	71.3035	48.5194	73.6474	84.4368	85.591	78.7556	37.7762	39.8286	61.9198	49.059
gene-2410004I01Rik	0	0	0.97676	0	0.675664	0	0	0	0	0	0	0
gene-2410004P03Rik	10.4443	5.8022	9.7676	8.91172	0.675664	0	0	0	0	0	1.935	0
gene-2410006H16Rik	76.9081	63.8242	58.6056	71.2938	49.3235	39.8157	45.231	49.2222	62.3308	64.4844	71.5948	78.4943
gene-2410012E07Rik	0	0	0	0	0	0	0.695862	0	0	0	0	0
gene-2410017I17Rik	0	0	0	0	0	0	0	0	0	0	0	0
gene-2410018L13Rik	0.949482	0.967033	0.97676	1.98038	0.675664	0.686478	0.695862	0.703175	0	0	0	0
gene-2410021H03Rik	0	0	0	0	0	0	0	0	0	0	0	0
gene-2410022M11Rik	14.2422	12.5714	13.6746	10.8921	12.162	6.86478	8.35034	10.5476	16.9993	17.0694	17.415	11.7741
gene-2410080I02Rik	0	0	0	0.990192	0	0	0	0	0	0	0	0
gene-2410124H12Rik	0	0	0	0	0	0	0	0	0	0	0	0
gene-2410137M14Rik	0	0	0	0	0	3.43239	2.78345	1.40635	0	0	0	0
gene-2410141K09Rik	0	0	0	0	16.8916	11.6701	9.74207	16.173	11.3329	3.7932	3.86999	5.88707
gene-2500002B13Rik	3.79793	2.9011	1.95352	2.97057	4.05398	6.86478	4.87103	2.10952	7.55525	11.3796	7.73998	9.81179
gene-2500004C02Rik	46.5246	50.2857	53.7218	44.5586	47.2965	44.6211	52.8855	36.5651	26.4434	18.966	23.2199	19.6236
gene-2510002D24Rik	91.1503	106.374	80.0943	77.2349	30.4049	30.8915	32.0096	33.0492	22.6657	9.483	32.8949	33.3601
gene-2510003B16Rik	1.89896	0.967033	4.8838	1.98038	4.05398	0.686478	2.08759	2.10952	5.66643	0	1.935	5.88707
gene-2510009E07Rik	149.069	152.791	129.909	142.588	31.0805	39.1292	31.3138	37.9714	26.4434	34.1388	42.5699	35.3224
gene-2510022D24Rik	0.949482	1.93407	1.95352	1.98038	0.675664	0.686478	0.695862	2.10952	13.2217	9.483	5.80499	5.88707
gene-2510039O18Rik	80.706	87.033	91.8155	94.0682	52.7018	41.1887	57.0607	44.3	100.107	113.796	100.62	76.532
gene-2600006K01Rik	0	0	0	0	0	0	0	0	3.77762	0	0	1.9624
gene-2600014E21Rik	50.3226	74.4615	64.4662	67.333	18.2429	21.9673	29.2262	22.5016	5.66628	3.79299	1.93489	1.96233
gene-2610001J05Rik	208.886	204.044	205.12	220.813	97.2956	83.7503	77.2407	72.427	52.8867	68.2776	46.4399	39.2472
gene-2610002M06Rik	169.957	203.077	178.747	195.068	105.404	78.2585	87.6786	102.664	15.1105	5.6898	11.61	9.81179
gene-2610005L07Rik	0.949482	1.93407	1.95352	3.96077	2.70266	3.43239	3.47931	7.73492	1.88881	7.5864	1.935	1.96236
gene-2610008E11Rik	112.039	99.6044	109.397	112.882	58.1071	54.2317	73.0655	62.5826	33.9986	30.3456	32.8949	31.3977
gene-2610016A17Rik	51.2721	54.1539	64.4662	51.49	8.78363	8.92421	4.17517	4.92222	45.3315	51.2082	58.0499	41.2095
gene-2610017A05Rik	0	0	0	0	0	0.686478	0	0	0	0	0	0
gene-2610020C07Rik	7.59586	3.86813	5.86056	4.95096	8.10797	7.55126	5.5669	2.8127	3.77762	15.1728	3.86999	9.81179
gene-2610024D14Rik	0	0	0	0	0	0	0	0	0	1.8966	3.86999	0
gene-2610027F03Rik	0.949482	0	0	0.990192	0	1.37296	0	0	1.88881	0	0	1.96236
gene-2610027K06Rik	7.59586	3.86833	12.6979	3.96093	2.02713	1.37301	2.08759	2.10955	0	0	0	0
gene-2610028E06Rik	0	0	0	0	5.40531	4.80534	12.5255	4.92222	20.7769	7.5864	9.67498	5.88707
gene-2610028H24Rik	0.949479	0	2.93028	3.96073	1.35133	0.686478	0.695853	0	0	1.8966	1.935	0
gene-2610035D17Rik	19.9391	18.3736	24.419	35.6469	32.4319	29.5185	25.7469	28.127	7.55525	7.5864	7.73998	19.6236
gene-2610035F20Rik	0	0	0	0	0	0	0	0	0	0	0	0
gene-2610037D02Rik	0.949482	0	0	0	0	0.686478	0	0	0	0	0	0
gene-2610042L04Rik	0	0.967033	0	0	4.05398	4.11887	1.39172	3.51587	5.66643	0	5.80499	0
gene-2610044O15Rik8	38.9288	44.4835	34.1866	46.539	18.2429	17.8484	18.7883	20.3921	3.77762	1.8966	5.80499	7.84943
gene-2610203C22Rik	0.949483	2.90136	3.90708	4.95096	1.35133	0.686727	1.39175	0	0	1.89666	3.87	1.96255
gene-2610206C17Rik	1.89896	0.967102	6.83733	0	5.40538	4.80547	8.35063	5.62569	5.66651	3.79322	1.93508	3.92484
gene-2610300M13Rik	0	0	0	0	0	0	0	0	0	0	0	0
gene-2610301B20Rik	95.8977	114.11	100.606	91.0976	323.643	304.11	331.23	322.757	137.883	136.555	119.97	131.478
gene-2610306M01Rik	28.4845	7.73652	21.4895	15.8433	35.8102	32.2646	26.4428	21.0953	67.9975	51.2085	52.245	68.6827
gene-2610307P16Rik	1.89896	0	0.97676	3.96077	5.40531	5.4918	6.95856	9.14127	3.77762	7.58636	11.61	9.81179
gene-2610316D01Rik	8.54534	6.76923	3.90704	4.95096	3.37832	4.80534	0.695862	2.8127	0	0	0	0
gene-2610318M16Rik	0	0.967033	0	0.990192	105.404	90.6151	85.591	95.6318	45.3315	55.0014	46.4399	37.2848
gene-2610318N02Rik	12.3433	10.6374	8.79084	13.8627	1487.81	1488.28	1424.43	1476.67	3207.2	3332.33	3223.7	3208.46
gene-2610507B11Rik	834.595	816.176	850.758	785.222	890.525	912.329	912.971	913.424	797.078	792.779	789.478	731.96
gene-2610507I01Rik	152.867	170.198	160.189	198.038	64.8637	65.9019	52.8855	64.6921	16.9993	11.3796	3.86999	21.5859
gene-2610524H06Rik	227.876	230.154	206.096	242.597	97.9713	83.0638	90.462	103.367	26.4434	22.7592	19.35	35.3224
gene-2610528A11Rik	0.949482	0.967033	0	0.990192	90.539	105.031	96.0289	93.5223	118.995	132.762	125.775	113.817
gene-2610528J11Rik	34.1814	46.4176	50.7915	41.588	11.4863	8.23773	9.74207	10.5476	0	0	0	0
gene-2700003A03Rik	0	0	0	0	0	0	0	0	0	0	0	0
gene-2700012I20Rik	3.79793	4.83517	4.88381	5.94157	16.8916	14.416	18.0926	17.5794	18.8881	22.7593	15.48	29.4354
gene-2700038G22Rik	7.59586	3.86813	7.81408	8.91172	3.37832	3.43239	2.78345	4.92222	3.77762	1.8966	1.935	1.96236
gene-2700046A07Rik	1.89896	1.93407	0.97676	0	1.35133	2.05943	2.08759	1.40635	0	1.8966	0	0
gene-2700046G09Rik	43.6762	36.7476	44.931	52.4802	67.5666	63.8424	70.9783	59.0667	124.662	144.142	154.8	135.403
gene-2700049A03Rik	20.8886	21.2747	11.7211	10.8921	290.535	309.601	309.659	278.457	177.548	191.557	156.734	198.198
gene-2700054A10Rik	7.59586	9.67033	10.7444	4.95096	29.7292	32.9509	39.6641	28.8302	16.9993	32.2422	23.2199	25.5106
gene-2700062C07Rik	90.2008	73.4945	67.3965	93.078	70.269	81.6909	86.9827	82.9746	98.2182	85.347	67.7248	82.419
gene-2700068H02Rik	0	0	0	0	0.675664	0	0	0.703175	0	0	0	0
gene-2700069I18Rik	0	0	0	0	0	0	0	0	0	0	0	0
gene-2700070H01Rik	10.4443	8.7033	11.7211	5.94115	4.72965	5.49182	2.78345	2.8127	0	0	0	0
gene-2700081O15Rik	123.433	101.539	105.49	111.893	27.7022	25.3997	27.1386	22.5016	33.9987	24.6558	32.8949	41.2095
gene-2700089I24Rik	0.949482	0	0	0.990192	0	0	0	0	0	0	0	0
gene-2700097O09Rik	60.7668	57.055	47.8613	44.5586	52.7018	48.0534	33.4014	42.1905	16.9993	22.7592	29.0249	13.7365
gene-2700099C18Rik	9.49483	16.4396	12.6979	12.8727	54.7288	74.1401	53.5814	68.9115	47.2203	73.9674	42.5701	45.1343
gene-2810001G20Rik	51.2721	65.7583	54.6986	55.4507	64.8637	57.6641	58.4524	69.6143	67.9972	39.8286	69.6598	56.9084
gene-2810002D19Rik	17.0907	19.3407	15.6282	12.8725	27.7022	27.4591	27.8345	34.4556	15.1105	17.0694	21.2849	7.84943
gene-2810004N23Rik	43.6762	42.5495	55.6753	32.6763	65.5394	64.5289	59.1483	54.8476	56.6643	47.415	48.3749	62.7955
gene-2810006K23Rik	60.7669	77.3627	74.2338	68.3232	30.4049	43.9346	43.1434	42.1905	33.9986	22.7592	15.48	19.6236
gene-2810013P06Rik	107.292	88.9671	89.8619	91.0976	43.2425	55.6047	50.7979	47.8159	35.8874	43.6218	46.4399	41.2095
gene-2810021J22Rik	65.5143	50.2857	56.6521	64.3625	49.9991	58.3506	42.4476	59.7699	22.6657	24.6558	23.2199	27.473
gene-2810025M15Rik	52.2215	38.6813	32.2331	56.4409	391.886	396.784	393.859	405.732	506.202	441.908	547.604	474.892
gene-2810029C07Rik	23.7371	19.3407	11.7211	24.7548	81.0797	78.2585	95.3331	91.4127	71.7748	70.1742	69.6598	51.0213
gene-2810030D12Rik	0.949482	0.967033	0	2.97057	0.675664	0	0.695862	0.703175	0	3.7932	0	0
gene-2810032G03Rik	6.64638	5.8022	10.7444	7.92153	22.2969	24.7132	18.0924	23.2048	5.66643	9.483	7.73998	9.81179
gene-2810039B14Rik	3.79793	1.93407	0.97676	1.98038	0.675664	3.43239	2.08759	1.40635	1.88881	5.6898	0	3.92472
gene-2810047C21Rik1	1.89896	0	0	0.990192	0.675664	1.37296	0.695862	0	0	0	0	0
gene-2810048H02Rik	0	0	0	0	0	0	0	0	0	0	0	0
gene-2810049E08Rik	0	0	0	0	0	0	0	0	0	0	0	0
gene-2810403D21Rik	2.84845	2.9011	0.97676	1.98038	2.70266	2.74591	1.39172	0.703175	0	0	0	0
gene-2810404M03Rik	0	0	0	0	0.675664	1.37296	0.695862	1.40635	0	0	0	1.96236
gene-2810405F15Rik	0	0	0	0	0	0	0	0	0	0	0	0
gene-2810407A14Rik	16.1412	9.67033	15.6282	21.7842	4.05398	3.43239	6.95862	2.10952	1.88881	1.8966	3.86999	1.96236
gene-2810408A11Rik	46.5246	29.978	42.0007	24.7548	898.633	897.913	871.915	906.392	819.744	696.052	814.633	826.153
gene-2810408B13Rik	2.84845	4.83517	2.93028	5.94117	4.72965	4.11887	2.08759	2.8127	7.55525	9.483	3.86999	1.9624
gene-2810408I11Rik	10.4443	5.8022	6.83732	2.97057	343.913	335.688	307.571	335.414	296.543	250.351	243.809	260.994
gene-2810410L24Rik	1.89896	3.86813	0.97676	1.98038	0	2.05943	0.695862	2.10952	0	0	1.935	0
gene-2810414N06Rik	34.1814	42.5495	39.0704	45.5488	20.2699	21.2808	25.7469	18.2825	16.9993	13.2762	9.67498	13.7365
gene-2810425M01Rik	0	0	0	0	0	0	0	0	1.88884	0	0	1.96238
gene-2810429I04Rik	0	0.967033	1.95352	0	14.1889	9.61069	7.65448	14.7667	24.5546	18.966	25.1549	21.5859
gene-2810433D01Rik	0.949482	0	2.93028	0.990192	0.675664	0.686478	0	0.703175	0	0	0	0
gene-2810442N19Rik	0	0	0	0	0.675674	0	0	0	1.88881	0	0	0
gene-2810454H06Rik	12.3433	11.6044	16.605	7.92154	12.8378	10.2972	13.2214	8.43822	0	7.58641	5.80499	9.81183
gene-2810459M11Rik	183.25	191.473	217.818	201.999	47.9721	59.0371	43.8393	44.3	0	1.8966	0	1.96236
gene-2810471M01Rik	0	0	0	0	0	0	0	0	0	0	0	0
gene-2900005J15Rik	32.2824	35.7802	31.2568	42.5782	18.9187	15.1025	24.3552	21.7984	7.55576	1.89695	1.93542	1.96289
gene-2900009J06Rik	0	0.967033	0	0.990192	1.35133	0.686478	1.39172	2.10952	7.55525	3.7932	11.61	5.88707
gene-2900024J01Rik	2.84845	0	1.95352	0	0.675664	0	0	0	0	0	0	0
gene-2900026A02Rik	93.0488	105.407	109.397	89.1172	34.4589	41.8751	36.1848	33.7524	47.2203	62.5878	36.7649	52.9837
gene-2900040C04Rik	0	0	0	0	0	0	0.695862	1.40635	0	0	1.935	0
gene-2900041M22Rik	0.949482	0.967033	0	0	0.675664	0	0	0	0	0	3.86999	1.96236
gene-2900052L18Rik	52.2215	62.8572	72.2803	48.5194	14.8646	17.1619	16.7007	25.3143	9.44406	11.3796	9.67498	15.6989
gene-2900052N01Rik	0.949482	0	1.95352	0	0.675664	0	3.47931	2.8127	1.88881	1.8966	0	0
gene-2900057B20Rik	0	0	0	0	0	1.37296	0	0	1.88882	0	0	0
gene-2900060B14Rik	0.949482	0	0.97677	0	0.675664	2.74591	0	0	5.66643	3.7932	7.7401	9.81179
gene-2900060L22Rik	0	0	0	0	0.675681	0	0	0.703189	1.88703	0	0	0
gene-2900060N12Rik	0.949482	0	3.90704	1.98038	2.02699	4.11887	0.695862	0.703175	1.88881	1.8966	3.86999	1.96236
gene-2900076A07Rik	20.8886	23.2088	27.3493	25.745	18.9186	5.49182	18.0924	16.173	3.77762	11.3796	9.67498	11.7741
gene-2900079G21Rik	0	0	0	0	0	0	0	0	0	0	0	0
gene-2900089D17Rik	9.49469	1.9341	4.88374	4.95099	4.72929	1.37266	3.47893	2.10948	7.55478	3.79275	0	1.96201
gene-2900092C05Rik	1.89896	0	0	0.990192	291.887	315.093	293.654	297.443	143.55	157.418	147.06	178.575
gene-2900092D14Rik	90.2008	69.6264	72.2803	75.2547	25.6752	29.5185	24.3552	28.127	0	0	0	0
gene-2900093K20Rik	16.1412	12.5714	7.81408	19.8038	6.75664	8.23773	8.35034	7.73492	9.44406	5.6898	9.67498	9.81179
gene-3000002C10Rik	23.7371	27.0769	28.326	18.8136	11.4863	12.3566	11.1338	12.6571	7.55525	7.5864	5.80499	11.7741
gene-3010001F23Rik	1.89896	0	0	0	0	1.37296	0	0	0	0	0	0
gene-3010003L21Rik	1.89897	2.9011	1.95352	3.9608	0.675665	1.37296	2.08759	0.703175	5.66649	0	3.86999	0
gene-3100003L05Rik	0	0	0	0	0	0	0	0	0	0	0	0
gene-3110004A20Rik	0	0	0	0	0	0	0	0	0	0	0	0
gene-3110006O06Rik	0	0	0.97676	0	0	0	0.696052	0	0	0	0	0
gene-3110009E18Rik	9.49522	9.67033	8.79125	9.90235	18.2432	20.5943	24.3552	20.3924	39.6663	32.2433	27.0906	17.6622
gene-3110009F21Rik	0	0	0	0	0	0	0	0	0	0	0	0
gene-3110015C05Rik	0	0	0	0	2.02699	1.37296	4.17517	2.8127	3.77762	3.7932	3.86999	5.88707
gene-3110021A11Rik	0.949522	0	0.976975	0	0.675673	0	0	0.703178	0	0	0	0
gene-3110039M20Rik	0	0	0	0	0	0.686478	0	0	0	1.8966	1.935	0
gene-3110040M04Rik	0	0	0	0	0	0	0	0	0	0	0	0
gene-3110040N11Rik	54.1205	53.1868	54.6986	58.4213	31.0805	31.578	30.6179	23.2048	32.1098	36.0354	27.0899	43.1719
gene-3110045C21Rik	17.0907	20.3077	11.7211	11.8823	6.08098	6.1783	7.65448	7.73492	1.88882	0	1.93501	1.96236
gene-3110053B16Rik	37.9793	35.7802	39.0704	32.6763	119.873	137.271	105.829	128.125	67.9972	75.864	92.8798	95.4528
gene-3110056K07Rik	44.6257	40.6157	45.9077	37.6273	41.2155	39.8158	39.6641	30.9397	26.4434	17.0695	19.35	15.6996
gene-3110067C02Rik	0	0.967033	0	0.990213	1.35135	0.686507	0	0.703252	0	0	0	0
gene-3110067G11Rik	0	0	0	0	4.0541	4.80545	2.78355	2.8127	1.88881	7.58643	0	3.92472
gene-3110070M22Rik	7.59594	9.67033	3.90704	6.93134	258.104	260.175	226.851	253.143	500.535	515.876	516.644	520.025
gene-3110082I17Rik	18.9896	14.5055	18.5584	14.8529	12.162	13.7296	14.6131	11.954	18.8881	17.0694	17.415	15.6989
gene-3110082J24Rik	0	0	0	0	0	0	0	0	1.88881	1.8966	1.935	1.96236
gene-3110083C13Rik	1.89896	0	1.95352	0	20.2699	15.1025	18.0924	13.3603	28.3322	13.2762	19.35	15.6989
gene-3110099E03Rik	0	0	0	0	0.675664	0	0	0	0	0	0	0
gene-3200001D21Rik	0	0	0	0	0	0	0	0	0	0	0	0
gene-3300002A11Rik	2.84847	5.8022	3.90704	3.96083	1.35145	2.74591	1.39172	0.703175	0	0	3.86999	1.96236
gene-3300002I08Rik	44.6257	41.5824	45.9077	44.5586	31.7562	30.8915	27.1386	31.6429	20.7769	13.2762	15.48	17.6612
gene-3300002P13Rik	0	0	0	0	0	0	0	0	9.44406	1.8966	3.86999	3.92472
gene-3300005D01Rik	0	0	0	0	0	0	0	0	0	1.8966	1.935	0
gene-3425401B19Rik	2.84845	0.967033	0.97676	1.98038	0.675664	0	0	0	35.8874	34.1388	50.3099	37.2848
gene-3632454L22Rik	0	0	0	0	0	0	0	0.703175	1.88881	0	1.935	0
gene-3830403N18Rik	0	0	0.97676	0	20.2699	24.7132	16.0047	16.173	5.66641	24.6558	15.4799	11.7741
gene-3830406C13Rik	311.43	266.901	296.935	292.107	499.991	498.383	507.979	492.926	249.323	235.178	253.484	237.445
gene-3830408C21Rik	6.64638	3.86813	7.81408	7.92153	4.72965	7.55126	4.17517	2.8127	5.66643	1.8966	0	0
gene-3830432H09Rik	0	0	0	0	0	0.686478	0	0	0	0	0	0
gene-3930402G23Rik	1.89896	0.967033	0.97676	0.990192	0.675664	1.37296	0.695862	0.703175	0	3.7932	1.935	0
gene-4430402I18Rik	48.4236	58.0219	61.5359	42.5782	1490.51	1533.59	1521.15	1476.67	1036.95	917.955	992.65	1083.22
gene-4631405J19Rik	2.84845	3.86813	3.90704	2.97059	0.675664	1.37297	0	0	0	0	0	0
gene-4632404H12Rik	32.2824	29.978	20.512	20.794	14.1889	15.1025	13.9172	13.3603	1.88881	3.7932	3.86999	5.88707
gene-4632415L05Rik	57.9184	48.3517	36.1401	45.5488	16.8916	19.2214	19.4841	11.954	5.66643	3.7932	11.61	13.7365
gene-4632427E13Rik	0.949482	0.967033	0	1.98038	0.675664	0	2.08759	0	1.88881	0	0	0
gene-4632428C04Rik	7.59586	8.7033	13.6746	5.94115	1.35133	4.80534	2.78345	0.703175	0	1.8966	0	0
gene-4732414G09Rik	2.84845	1.93407	1.95352	4.95096	0.675669	0.686482	2.78346	0	0	0	0	0
gene-4732416N19Rik	0.94959	1.93407	2.93029	0.990376	6.75664	8.23774	6.26276	14.767	3.77763	18.966	13.5456	13.7371
gene-4732419C18Rik	1.89896	0.967033	1.95352	1.98038	1.35133	2.05943	0.695862	0	0	1.8966	0	1.96236
gene-4732465J04Rik	0	0	0	0	0	0	0	0	0	0	0	0
gene-4732471J01Rik	0	0	0	0	6.7576	8.92421	2.78357	4.92222	5.66704	7.58641	7.73998	5.88707
gene-4732490B19Rik	1.89896	1.93407	4.8838	0.990192	0.675664	0.686478	0.695862	2.10952	0	0	0	0
gene-4732491K20Rik	11.3938	6.76923	13.6746	11.8823	3.37832	3.43239	4.17517	7.03175	13.2217	0	3.86999	5.88707
gene-4831407H17Rik	0	0.967347	0.97676	0.990192	0	0	0	0	0	0	0	0
gene-4831440D22Rik	0	0	0	0	7.43244	6.1783	6.95862	11.954	13.2217	7.5864	5.80499	3.92472
gene-4831440E17Rik	43.6762	46.4176	39.0704	42.5782	17.5673	19.2214	22.2676	24.6111	7.55525	17.0694	17.415	15.6989
gene-4833407H14Rik	0.949482	1.93407	5.86056	2.97057	0	0.686478	0	0.703175	0	0	0	0
gene-4833411C07Rik	0	0	0	0	0	0	0	0	0	0	0	0
gene-4833412C05Rik	0	0	0	0	0	0.686478	0	0	0	0	0	0
gene-4833413N01Rik	0	0	0	0	0	0	0	0	0	0	0	0
gene-4833415N18Rik	0	0	0	0	0	0	0.695862	0	0	0	0	1.96236
gene-4833417C18Rik	0.949482	4.83517	0.97676	1.98038	4.72965	5.49182	4.87103	4.92222	7.55525	1.8966	11.61	7.84943
gene-4833418N02Rik	8.54534	6.76923	4.8838	11.8823	11.4863	10.2972	9.74207	12.6571	9.44406	3.7932	9.67498	17.6612
gene-4833419F23Rik	12.3433	7.73627	6.83732	3.96077	7.4323	6.1783	1.39172	3.51587	0	1.8966	1.935	3.92472
gene-4833420G17Rik	205.088	205.011	208.05	213.881	167.565	157.203	180.228	178.606	81.2189	92.9334	106.425	64.7578
gene-4833422C13Rik	0.949499	1.93407	0.976772	0.990218	0.675665	0	1.39177	1.40638	3.77763	0	3.87003	5.88715
gene-4833422M21Rik	0	0	0	0	1.35133	0	1.39175	5.6254	0	0	1.93503	1.96236
gene-4833427F10Rik	0	0	0	0	0	0	0.695862	0	0	0	0	0
gene-4833428L15Rik	1.89896	0	0	0.990192	0	0	0.695874	0	1.88883	0	0	0
gene-4833438C02Rik	36.0803	27.077	36.1401	31.6861	12.8377	12.3566	11.8297	5.62541	3.77763	0	5.80499	15.6989
gene-4833439F03Rik	0.949918	0	0	0.990192	0.675664	0	0	0	0	0	0	1.96236
gene-4833439L19Rik	752.94	834.549	777.498	791.163	401.343	387.86	403.6	405.029	194.549	157.418	166.408	194.274
gene-4833447I15Rik	0	0	1.95352	0.990192	2.02699	2.05943	0.695862	1.40635	0	0	0	0
gene-4921504A21Rik	18.9896	14.5055	25.3958	16.8333	85.1337	89.2421	75.1531	82.9746	37.7762	37.932	59.9849	41.2095
gene-4921504E06Rik	0	0	1.95352	1.98038	192.564	192.9	203.192	176.497	113.329	127.072	104.49	96.1555
gene-4921507G05Rik	0.949482	0	0	1.98038	122.295	122.193	96.0289	105.476	60.442	49.3116	75.4648	68.6825
gene-4921507P07Rik	15.1917	20.3077	27.3493	9.90192	2285.77	2330.59	2271.29	2319.77	808.411	859.16	853.333	804.567
gene-4921508D12Rik	0	0	0	0	1.35133	2.05943	4.17517	2.10952	1.88881	0	0	0
gene-4921509C19Rik	0	0	0.976754	0	57.4314	60.41	62.6276	63.9889	56.6643	68.2776	48.3749	54.946
gene-4921509O07Rik	0	0	0	0	0.675664	0	0	0.703175	1.88881	0	0	0
gene-4921511C10Rik	0	0	0	0	0	0	0.695863	0	0	0	0	0
gene-4921511C20Rik	0	0	0	0	81.0797	84.4368	87.6786	101.96	49.1091	56.898	58.0499	49.059
gene-4921511I17Rik	0	0	0	0	6.08098	6.1783	4.87103	6.32857	1.88881	1.8966	3.86999	3.92472
gene-4921513H07Rik	0	0	0.97676	0	156.078	127.685	151.698	150.479	134.106	163.108	143.19	151.102
gene-4921513I03Rik	0	0	0	0	39.8642	37.7563	44.5352	60.473	47.2203	56.898	46.4399	43.1719
gene-4921515E04Rik	0	0	0	0	14.1889	11.6701	21.5717	17.5794	7.55525	11.3796	7.73998	9.81179
gene-4921517D16Rik	1.89907	2.9011	6.83732	3.96077	4.72965	6.1783	6.26276	5.6254	3.77768	1.8966	9.67498	3.92472
gene-4921517D22Rik	0	0	0.97676	0	114.863	136.609	132.91	122.352	90.663	83.4504	73.5298	88.3061
gene-4921518K17Rik	0	0	0	0	7.4323	6.86493	5.56704	2.81273	0	5.6898	1.93507	3.92479
gene-4921522P10Rik	0	1.93407	0.976768	2.97057	161.484	157.89	147.523	144.854	52.8867	68.2776	38.6999	58.8708
gene-4921524J17Rik	37.0298	42.5495	55.6753	49.5096	77.0257	74.1396	91.1579	71.0207	39.665	53.1048	40.6349	68.6825
gene-4921524L21Rik	0	0	0.97676	0.990192	161.484	170.933	166.311	172.981	69.886	83.4504	48.3749	127.553
gene-4921525D07Rik	0	0	0	0	0	0	0	0	1.88881	0	0	0
gene-4921525O09Rik	1.89896	0	0	0.990192	127.7	144.16	146.827	116.727	154.883	111.899	133.515	147.177
gene-4921528I07Rik	0	0	0	0.990192	135.133	150.339	118.297	127.978	143.55	155.521	112.23	139.327
gene-4921529L05Rik	0	0	0	0	22.2969	34.3239	23.6593	32.346	18.8881	9.483	27.0899	25.5107
gene-4921531C22Rik	24.6865	24.1758	27.3493	37.6273	114.187	120.82	123.863	130.791	60.442	75.864	50.3099	51.0213
gene-4921531P14Rik	0	0	0	0	14.1889	9.61069	12.5255	11.2508	16.9993	13.2762	11.61	9.81179
gene-4921533I20Rik	0	0	0	0	0	0	0	0	0	0	0	0
gene-4921534H16Rik	0	0	0	0	55.4045	51.4858	45.9269	56.9572	20.7769	22.7592	25.1549	17.6612
gene-4921536K21Rik	18.0402	12.5714	9.7676	7.92153	312.157	306.169	318.705	282.676	298.432	371.732	348.299	266.881
gene-4921539E11Rik	9.49482	7.73627	4.8838	2.97057	657.421	665.197	670.115	695.44	302.21	290.18	340.559	308.09
gene-4922502B01Rik	0	0	0	0	2.70266	2.74591	2.08759	2.10952	5.66643	9.483	11.61	3.92472
gene-4922502H24Rik	0	0	0	0	6.75664	5.49182	4.87103	9.14127	0	7.5864	1.935	5.88707
gene-4922502N22Rik	0	0	0	0	0	0	0	0.703175	0	0	0	0
gene-4930401C15Rik	0	0	0	0	3.37832	1.37296	0.695862	1.40635	1.88881	1.8966	1.935	3.92472
gene-4930401G09Rik	0	0	0	0	0.675664	0	0.695862	0	0	1.8966	0	0
gene-4930401O10Rik	0	0	0	0	6.75664	11.6701	9.74207	11.954	9.44406	17.0694	15.48	9.81179
gene-4930401O12Rik	0	0	0	0	14.1889	10.2972	2.78345	14.7667	3.77762	1.8966	7.73998	9.81179
gene-4930402D18Rik	0	1.93407	0	0	2.02699	1.37296	4.87103	1.40635	0	0	1.935	1.96236
gene-4930402F06Rik	0	0	0	0	13.5133	15.1025	18.7882	17.5794	5.66643	0	3.86999	5.88707
gene-4930402F11Rik	0	0	0	0	3.37832	3.43239	3.47931	0.703175	0	7.5864	5.80499	1.96236
gene-4930402H24Rik	208.886	205.011	220.748	216.852	213.51	207.316	219.197	211.656	194.548	204.833	212.849	186.424
gene-4930402K13Rik	0	0	0	0	60.1341	60.41	56.3648	53.4413	20.7769	18.966	19.35	9.81179
gene-4930403D09Rik	6.64638	0.967033	9.7676	6.93134	683.772	698.835	677.77	666.61	851.854	836.402	847.528	847.739
gene-4930404A05Rik	0	0	0	0	18.9186	18.5349	17.3965	15.4698	9.44406	20.8626	9.67498	23.5483
gene-4930404H11Rik	2.84845	0.967033	1.95352	0	7.4323	7.55126	6.95862	3.51587	7.55525	7.5864	9.67498	3.92472
gene-4930404H24Rik	0	0.967039	1.95354	0	6.08099	10.9837	9.04622	6.32859	11.3335	13.2762	9.67548	9.81179
gene-4930404I05Rik	0	0	0	0.990199	31.7567	35.6969	34.7935	35.8628	24.5546	15.1732	23.2199	11.7741
gene-4930404I20Rik	0	0	0	0	7.4323	8.23773	7.65448	10.5476	1.88881	0	1.935	5.88707
gene-4930404K13Rik	0	0	0	0	11.4863	13.0431	10.4379	12.6571	1.88882	3.79322	1.93501	0
gene-4930404N11Rik	0	0	0	0	4.05398	5.49182	7.65448	2.8127	9.44406	24.6558	25.1549	23.5483
gene-4930405A10Rik	0	0	0	0	8.10797	6.86478	4.17517	4.21905	5.66643	7.5864	7.73998	3.92472
gene-4930405A21Rik	1.89897	3.86822	1.95352	0	1.35139	6.86478	1.39172	4.92224	11.3329	9.48302	0	9.81179
gene-4930405D01Rik	0	0	0	0	14.1889	21.2808	19.4841	14.7667	1.88881	3.7932	1.935	1.96236
gene-4930405D11Rik	0.949482	0	0	0	111.485	136.609	114.817	128.681	111.44	110.003	147.06	96.1555
gene-4930405H06Rik	2.84829	0	0.97676	1.98038	39.1886	36.3833	43.8382	40.7845	45.3313	32.242	44.5049	41.2084
gene-4930405J17Rik	0	0	0	0	27.0266	25.3997	25.7469	30.2365	41.5539	30.3457	29.0249	27.4732
gene-4930405L22Rik	0	0	0	0	4.05398	1.37296	4.17517	1.40635	1.88881	3.7932	3.86999	5.88707
gene-4930405O22Rik	0.949798	0	0.977011	0	26.3511	18.5349	30.6181	26.0177	28.3322	26.5524	25.1549	39.2472
gene-4930406D18Rik	0	0.967033	0	1.98038	235.131	243.7	230.33	236.97	245.546	206.729	234.134	255.107
gene-4930407G08Rik	0	0	0	0	2.02699	3.43239	3.47931	2.10952	0	3.7932	3.86999	0
gene-4930407I02Rik	0	0	1.95352	0	15.5402	13.043	13.2213	14.7666	20.7769	26.5523	30.9598	17.6611
gene-4930407I10Rik	1.89896	1.93407	2.93028	0.990192	554.044	569.09	572.694	556.914	453.315	422.942	450.854	443.493
gene-4930407I19Rik	0	0.967033	0.97676	0	10.8107	8.92439	12.5255	9.14134	3.77774	5.68986	5.80524	9.81189
gene-4930412B13Rik	0	0	0	0	4.05398	2.74591	3.47931	2.8127	1.88881	0	0	0
gene-4930412C18Rik	21.8381	21.2747	16.6049	23.7646	15.5403	13.0431	12.5255	13.3603	16.9993	3.7932	1.935	13.7365
gene-4930412E21Rik	0	0	0	0	27.7022	31.578	18.7883	18.9857	16.9993	24.6558	15.48	19.6236
gene-4930412F09Rik	0	0	0	0	8.10797	6.86478	5.5669	6.32885	3.77762	0	5.80499	5.88707
gene-4930412M03Rik	7.59586	4.83517	5.86056	4.95098	60.8099	54.2317	67.4986	62.5826	60.442	58.7946	69.6586	92.2309
gene-4930412O13Rik	57.9184	54.1539	58.6056	60.4017	87.1607	80.3179	77.2407	81.5687	73.6637	53.1048	56.1149	68.6825
gene-4930413E15Rik	0	0	0	0	18.2429	14.416	14.6131	11.2508	39.665	22.7592	38.6999	21.5859
gene-4930413E20Rik	0	0	0	0	22.2969	24.0267	11.1338	18.9857	13.2217	20.8626	21.2849	17.6612
gene-4930413F20Rik	0	0	0	0	2.02705	7.55129	4.17522	4.21909	15.1105	11.3796	9.67498	11.7741
gene-4930413G21Rik	2.84845	0.967212	0.976763	0	39.1896	39.1292	34.0972	42.1905	86.8853	79.6576	71.5949	98.1181
gene-4930413M19Rik	0	0	0	0	11.4863	8.23773	9.0462	7.73492	5.66643	3.7932	0	5.88707
gene-4930414F18Rik	0	0	0	0	1.35133	4.80534	3.47931	1.40635	3.77762	5.6898	0	0
gene-4930414N06Rik	0.949483	0	0.976945	0.990192	170.943	179.857	148.915	179.31	98.2182	92.9334	92.8798	92.2308
gene-4930415L06Rik	0	0	0	0	4.72965	8.23773	6.26276	4.21905	0	7.5864	7.73998	3.92472
gene-4930415O20Rik	0.949482	3.86814	0.976844	0	236.482	210.062	204.583	217.984	277.655	248.455	265.094	286.504
gene-4930417H01Rik	6.64638	1.93407	1.95352	1.98038	77.7014	78.2585	77.2407	81.5683	105.773	100.52	94.8148	94.1932
gene-4930417O13Rik	0	0.967033	0.97676	0	16.2159	16.4755	6.26276	14.7667	15.1105	11.3796	7.73998	17.6612
gene-4930417O22Rik	0	0	0	0	1.35133	7.55126	4.17517	5.6254	1.88881	0	5.80499	5.88707
gene-4930419G24Rik	0	0	0	0	0	0.686484	0.695874	0.703175	0	0	0	0
gene-4930420G21Rik	0	0	0	0	0	0	0	0	0	0	0	0
gene-4930422I22Rik	0	0	0	0	0.675664	2.05943	2.08759	0	0	0	0	0
gene-4930422M22Rik	0.949489	0.967034	0	0	60.8098	59.7236	61.2359	54.1449	52.8867	58.7946	52.245	49.059
gene-4930423B08Rik	0	0	0	0	2.70266	3.43239	2.08759	0.703175	3.77762	7.5864	5.80499	3.92472
gene-4930423D24Rik	0	0	0	0	15.5403	21.2808	18.7883	15.4698	24.5546	17.0694	40.6349	19.6236
gene-4930423M02Rik	0	0	0	0.990192	43.9182	40.5022	41.7517	36.5651	24.5546	9.483	19.35	9.81179
gene-4930424E08Rik	0	0	0	0	9.45929	5.49182	6.26276	8.4381	11.3329	7.5864	0	9.81179
gene-4930425K10Rik	0.949482	0	0	0	13.5133	17.8484	13.9172	16.173	16.9993	13.2762	34.8299	13.7365
gene-4930425L21Rik	0	0	0	0	2.02699	2.74591	1.39172	4.21905	3.77762	0	1.935	1.96236
gene-4930425O10Rik	0	0	0	0	3.37832	2.05943	1.39172	2.10952	3.77762	0	0	7.84943
gene-4930426D05Rik	102.544	110.242	98.6531	110.902	35.1348	51.4861	41.752	40.7844	1.88881	0	0	1.96236
gene-4930426I24Rik	0.949483	0.967034	2.93028	2.97061	20.2699	22.6538	18.7883	33.7524	11.3333	15.1728	7.74053	13.737
gene-4930426L09Rik	2.84845	0	0.97676	1.98038	8.78363	17.1619	9.0462	4.21905	7.55525	3.7932	3.86999	5.88707
gene-4930428D20Rik	0	0.967033	0.97676	0.990192	67.5664	70.0207	70.2821	73.8334	88.7741	100.52	108.36	104.005
gene-4930428E07Rik	0	0	0	0	3.37832	2.74591	3.47931	7.73492	1.88881	5.6898	7.73998	1.96236
gene-4930428G15Rik	0	0	0	0	0.675664	0	0	0	0	0	0	0
gene-4930428O21Rik	0	0	0	0	0	0.686478	2.08759	2.10952	1.88881	1.8966	0	0
gene-4930429B21Rik	0.949482	0	4.8838	0.990192	18.9186	19.9079	27.8345	20.3921	20.7769	17.0694	13.545	17.6612
gene-4930429C20Rik	0	0.967033	0	0	91.2146	102.972	97.4207	107.586	171.882	155.521	158.67	149.139
gene-4930429D17Rik	1.89896	1.93407	2.93028	0	4.05398	4.80534	0	1.40635	0	0	7.73998	3.92472
gene-4930429F11Rik	0	0	0	0	17.5673	15.789	13.9172	11.954	7.55525	11.3796	9.67498	9.81179
gene-4930429F24Rik	0.949483	1.93407	0	1.98038	38.5129	32.2645	38.2724	34.4556	16.9993	13.2762	29.0249	23.5483
gene-4930429H19Rik	1.89898	2.9011	2.93029	1.9804	17.5673	22.6538	13.2214	18.2826	20.7769	13.2762	27.0899	15.6989
gene-4930429P21Rik	0	0	0	0	4.05398	4.11887	5.5669	5.6254	3.77762	5.6898	1.935	1.96236
gene-4930430E12Rik	1.89896	2.9011	3.90704	2.97057	0.675664	0.686478	2.78345	0.703175	0	0	1.935	1.96236
gene-4930430F08Rik	21.8382	36.7473	26.3725	22.7744	127.025	135.236	141.956	123.759	64.2194	72.0708	63.8548	60.8331
gene-4930430F21Rik	0	0	0	0	4.72965	4.80534	6.95862	4.21905	5.66643	3.7932	5.80499	11.7741
gene-4930430J02Rik	0	0	0	0	3.37838	5.49182	3.47931	7.73497	7.55525	3.79321	5.80499	5.88708
gene-4930431F10Rik	0	0	0	0	6.75664	8.92421	5.5669	4.21905	7.55525	11.3796	5.80499	7.84943
gene-4930431F12Rik	0	0	0	0	15.5403	20.5943	18.7883	18.2825	15.1105	7.5864	7.73998	7.84943
gene-4930431P03Rik	0	0	0	0	27.0266	26.0862	31.3138	28.127	13.2217	11.3796	15.48	11.7741
gene-4930431P22Rik	0	0	0	0.990192	7.4323	10.9836	8.35034	7.73492	5.66643	11.3796	11.61	15.6989
gene-4930432E11Rik	0	0	0	0	12.8376	7.55126	10.4379	11.954	15.1105	20.8626	17.415	19.6236
gene-4930432J09Rik	0	0	0	1.98038	28.3779	39.1292	41.0559	37.2683	43.4427	28.449	34.8299	27.473
gene-4930432K21Rik	4.74741	8.7033	12.6979	4.95096	118.241	123.566	125.951	132.197	137.883	142.245	141.255	125.591
gene-4930432L08Rik	0	0	0	0	2.70266	3.43239	2.08759	3.51587	1.88881	0	0	1.96236
gene-4930432M17Rik	0	0	0	0	0	0	0	0	0	0	0	0
gene-4930432O09Rik	0	0	0	0.990192	21.6212	19.9079	18.7883	21.7984	20.7769	22.7592	21.2849	29.4354
gene-4930433B08Rik	0	0	0	0	2.70266	2.74591	2.08759	2.10952	3.77762	3.7932	0	1.96236
gene-4930433I11Rik	0	0	0	0	70.269	83.7503	75.8489	78.0524	18.8881	32.2422	21.2849	41.2095
gene-4930433N12Rik	0	0	0	0.990192	45.2695	48.7399	48.0145	41.4873	33.9986	20.8626	32.8949	41.2095
gene-4930434B07Rik	0.949482	0	0	0	11.4863	11.6701	17.3965	11.2508	13.2217	9.483	15.48	7.84943
gene-4930434J06Rik	0	0	0	0	20.2699	24.0267	29.2262	24.6111	5.66643	5.6898	7.73998	5.88707
gene-4930435F18Rik	0	0	0	0	2.70266	2.05943	2.08759	5.6254	7.55525	5.6898	3.86999	3.92472
gene-4930437M23Rik	0	0	0	0.990192	25.6752	28.1459	22.9632	18.2825	24.5546	28.449	29.0249	25.5107
gene-4930438A08Rik	8.5453	7.73628	1.95352	11.8823	3.37831	6.86476	7.65448	6.32857	0	9.48295	1.935	0
gene-4930438E09Rik	0	0	0	0	16.2159	17.1619	15.309	21.7984	18.8882	13.2762	11.61	17.6612
gene-4930439A04Rik	0.949483	0	0	0	33.7832	43.2481	33.4014	21.0952	24.5555	11.3796	15.48	29.4354
gene-4930439D14Rik	0	0	0	0	0	0.686492	0	2.8127	5.66643	7.58646	0	7.84943
gene-4930440C22Rik	0	0	0	0	27.0266	30.8915	25.7469	28.127	30.221	32.2422	29.0249	25.5107
gene-4930440I19Rik	0	0	0	0	33.1075	31.578	28.5303	41.4873	39.665	37.932	40.6349	21.5859
gene-4930441H08Rik	0	0	0	0	3.37832	5.49182	5.5669	3.51587	7.55525	7.5864	1.935	9.81179
gene-4930441J16Rik	0	0	0	0	42.5668	45.994	32.7055	35.8619	45.3315	24.6558	29.0249	33.3601
gene-4930442E04Rik	0	0	0	0	24.3239	19.9079	20.18	22.5016	24.5546	28.449	32.8949	11.7741
gene-4930442J19Rik	0	0	0	0	6.75664	8.92421	7.65448	6.32857	0	5.6898	1.935	0
gene-4930442L01Rik	2.84845	1.93407	1.95352	4.95096	274.996	289.007	275.562	296.74	230.436	208.627	232.199	225.673
gene-4930443O20Rik	1.89896	0	0	0	56.7558	47.367	65.411	49.2222	30.221	36.0354	38.6999	45.1342
gene-4930444A19Rik	0	0	0	0	17.5673	21.9673	17.3965	11.954	11.3329	18.966	11.6099	17.6612
gene-4930444F02Rik	0	0	0.97676	0.990184	68.9177	85.8097	77.2407	79.4588	62.3308	83.4504	89.0098	82.419
gene-4930444G20Rik	0	0.967033	0.97676	0	49.3235	54.2317	52.8855	38.6746	16.9993	7.5864	17.415	21.5859
gene-4930444M15Rik	0	0	0	0	25.6752	26.7726	19.4841	23.9079	22.6657	30.3456	25.1549	45.1342
gene-4930444P10Rik	1.89896	0	1.95352	0.990192	231.077	245.759	229.634	234.157	166.215	189.66	197.37	174.65
gene-4930445E18Rik	1.89896	4.83517	4.8838	5.94115	8.78363	4.80533	10.4379	8.4381	5.6664	9.483	1.935	13.7365
gene-4930445K14Rik	13.2928	14.5055	11.7212	7.92156	12.162	7.55126	9.74207	7.03175	7.55527	7.5864	13.5451	9.81179
gene-4930445N06Rik	0	0	0	0	11.4863	14.416	9.74207	9.14127	5.66643	5.6898	13.545	9.81179
gene-4930445N08Rik	0	0	0	0	2.02725	0.686478	2.08767	1.40644	9.44406	3.79321	3.87006	3.925
gene-4930445N18Rik	0.949482	0	0	0	0	0.686478	0.695862	0	0	1.8966	0	0
gene-4930447A16Rik	0	0	0	0	1.35135	4.11887	2.08759	1.40638	0	0	1.935	0
gene-4930447C04Rik	0.949482	0	0.97676	0.990192	45.9451	54.9182	48.0145	54.8476	9.44406	30.3456	17.415	13.7365
gene-4930447F24Rik	4.74722	2.90095	4.8838	2.97044	2.02699	4.11889	5.5669	6.3285	0	1.89655	0	3.92469
gene-4930447J18Rik	0	0	0	0	3.37832	2.74591	4.17517	5.6254	1.88881	1.8966	3.86999	9.81179
gene-4930447K03Rik	0	0	0	0	24.9996	18.5349	19.4841	18.2825	39.665	17.0694	38.6999	17.6612
gene-4930447M23Rik	0.949482	0	0	0	14.8646	11.6701	17.3965	14.0635	7.55525	3.7932	1.935	11.7741
gene-4930447N08Rik	0	0	0.976763	0	5.40531	4.80535	4.17518	7.73492	7.55525	11.3796	3.86999	7.84951
gene-4930448C13Rik	0	0	0	0	19.5943	17.1619	18.0924	19.6889	62.3308	53.1048	42.5699	62.7955
gene-4930448E22Rik	0.949482	0	0	0.990192	33.1075	26.7726	22.9634	30.2365	84.9965	98.6232	59.9849	78.4943
gene-4930448F12Rik	0	0	0	0	5.40531	2.74591	0.695862	2.10952	0	3.7932	1.935	0
gene-4930448H16Rik	0	0	0	0	6.75664	4.80534	7.65448	6.32857	7.55525	7.5864	13.545	11.7741
gene-4930448I06Rik	0	0	0	0	4.72965	1.37296	2.08759	4.21905	5.66643	5.6898	3.86999	1.96236
gene-4930448I18Rik	0	0	0	0	0	0	0.695862	0	0	0	0	0
gene-4930448K20Rik	0	0.967033	0.97676	0.990192	208.104	211.435	168.399	196.889	98.2182	110.003	83.2048	96.1555
gene-4930449C09Rik	4.74741	6.76923	5.86056	3.96077	982.415	1002.94	997.866	1007.65	543.978	593.636	607.588	525.912
gene-4930449E01Rik	0	0	0	0.990192	10.8106	18.5349	13.2214	19.6889	47.2203	47.415	44.5049	41.2095
gene-4930449E18Rik	0.949483	0	0.976767	0	4.72965	2.05962	5.56703	2.81282	0	1.89691	3.87001	1.96237
gene-4930449I24Rik	0	0	0.97676	0	11.4863	15.789	11.1338	9.84445	9.44406	3.7932	11.61	9.81179
gene-4930451E10Rik	0	0	0	0	20.9456	21.2808	21.5717	23.2048	54.7757	85.3472	65.7898	66.7202
gene-4930451G09Rik	3.79793	5.8022	8.79086	3.96078	111.485	116.701	124.559	118.837	92.5519	100.52	106.425	78.4944
gene-4930451I11Rik	0	0	0	0	85.8093	73.4531	77.2407	91.4127	168.104	180.177	203.174	206.048
gene-4930452A19Rik	0	0	0	0	6.75664	8.92421	8.35034	11.2508	5.66643	9.483	3.86999	3.92472
gene-4930452G13Rik	1.89896	0	0	0	178.375	177.111	171.182	163.84	81.2189	77.7606	100.62	94.1932
gene-4930452N14Rik	0	0	0	0	0	0.686478	1.39172	1.40635	1.88881	5.6898	3.86999	0
gene-4930453H23Rik	0.949482	0	0	0	75.6744	83.0638	81.4158	73.8334	32.1098	43.6218	46.4399	49.059
gene-4930453L07Rik	0	0	0	0	42.567	35.0104	28.5304	41.4873	35.8874	37.932	32.8949	11.7741
gene-4930453N24Rik	230.724	250.462	247.12	240.617	4226.95	4213.6	4276.77	4343.51	2604.67	2357.47	2577.41	2574.61
gene-4930455B14Rik	0	0.967033	0	0	188.51	190.154	182.316	174.387	120.884	92.9334	96.7498	109.892
gene-4930455C13Rik	0.949706	0	0	0	63.5125	53.5454	57.0614	62.5827	33.9986	41.7252	46.4399	49.059
gene-4930455D15Rik	0	0	0	0	5.40531	6.86478	3.47931	8.43811	5.66648	7.58641	1.93509	7.84943
gene-4930455F16Rik	0	0	0	0.990192	82.431	87.1827	77.2407	81.5683	69.886	75.864	83.2048	56.9084
gene-4930455G09Rik	0.949482	0.967033	0.97676	1.98038	6.08098	2.74591	4.87103	7.73492	20.7769	17.0694	21.2849	17.6612
gene-4930455H04Rik	0	0	0.97676	0.990704	3.37832	4.11887	3.47931	4.92222	1.88881	3.7932	0	0
gene-4930455J16Rik	0	0.967033	0	0.990192	88.512	83.7503	77.9365	87.1937	47.2203	66.381	50.3099	68.6825
gene-4930456A14Rik	0	0	0	0	0	0.687144	0	0	0	1.8966	0	0
gene-4930456L15Rik	0.949482	0	0.97676	0	3.37838	3.43239	2.78345	4.92222	1.88882	3.7932	3.87002	0
gene-4930458A03Rik	0	0	0	0	22.9726	25.3997	24.3552	14.0635	18.8881	13.2762	19.35	17.6612
gene-4930459C07Rik	0	0	0.97676	0	18.9186	19.9079	16.7007	21.0952	9.44406	11.3796	5.80499	17.6612
gene-4930459L07Rik	0	0	0	0	0.675664	0	0.695862	1.40635	0	0	0	0
gene-4930461C15Rik	0	0.967033	0	0	4.72965	1.37296	4.87103	3.51587	1.88881	5.6898	0	0
gene-4930461G14Rik	0	0.967033	0	0	64.8638	54.9182	61.9317	56.254	60.442	32.2423	54.1799	56.9085
gene-4930463O16Rik	0	0	0	0	12.8376	14.416	8.35034	11.2508	7.55525	11.3796	7.73998	13.7365
gene-4930465K10Rik	0.949482	0	0	0	59.4584	50.7996	70.9779	71.0207	94.4406	79.6572	102.555	72.6073
gene-4930465M20Rik	0	0	0	0	15.5403	19.2214	18.0924	16.8762	20.7769	15.1728	11.61	13.7365
gene-4930467D21Rik	0	0	0	0	29.0535	18.5349	16.7007	18.2825	15.1105	9.483	13.545	5.88707
gene-4930467E23Rik	4.74741	9.67033	6.83732	8.91172	5.40531	4.80534	6.95862	5.6254	3.77762	5.6898	1.935	7.84943
gene-4930467J12Rik	0	0	0	0	66.2151	65.9019	61.9317	52.0349	56.6643	37.932	44.5049	47.0966
gene-4930467K11Rik	0	0	0	0	10.8106	8.92421	11.8297	10.5481	3.77763	0	7.74015	0
gene-4930469K13Rik	0	0.967034	0	0	11.4863	14.416	11.1338	16.173	1.88881	1.89667	1.935	5.88708
gene-4930470B04Rik	0.949482	0.967033	0	0	91.2146	91.9882	96.7248	88.6	66.1084	66.3822	67.725	60.8331
gene-4930470G03Rik	0.949483	0	1.95352	2.97058	14.1889	10.2972	20.1803	15.4698	15.1105	5.6898	3.87	3.92473
gene-4930470H14Rik	0	0	0	0	6.75664	5.49182	2.78345	4.21905	3.77762	11.3796	1.935	0
gene-4930470O06Rik	0	0	0	0	15.5403	16.4755	22.2676	14.0635	3.77762	1.8966	3.86999	7.84943
gene-4930470P17Rik	0	0	0	0	18.9186	17.1619	18.0924	32.346	33.9986	24.6558	21.2849	49.059
gene-4930471C04Rik	0	1.93408	0.976763	0	27.0269	25.3997	24.8031	28.1271	24.5546	20.8626	17.415	26.7364
gene-4930471E19Rik	0	0	0.97676	0	0	0.686478	0	0	0	0	0	0
gene-4930471G03Rik	4.74741	7.73627	3.90704	0.990192	311.481	294.499	304.788	284.083	576.088	584.153	630.811	584.783
gene-4930471G24Rik	0.949482	0	0	0	4.72965	4.80534	1.39172	4.92222	0	9.483	3.86999	5.88707
gene-4930471L23Rik	0	0	0	0	57.4314	46.6805	59.1483	47.1127	60.442	56.898	46.4399	45.1342
gene-4930471M09Rik	0.949482	0.967033	0.97676	0.990192	22.2969	19.9079	16.0048	19.6889	30.221	22.7592	29.0249	9.81179
gene-4930473A02Rik	0	0	0	0	18.9188	24.0267	19.4841	18.9857	28.3322	36.0356	23.2199	17.6612
gene-4930473H19Rik	0.949482	0	0	0	33.1075	30.8916	25.7469	33.0493	64.2199	75.864	48.3751	64.7579
gene-4930473O22Rik	0	0	0	0	62.8367	73.4531	71.6738	61.1762	22.6657	18.966	34.8299	37.2848
gene-4930474G06Rik	0	0	0	0	0	0.686478	0	0	0	0	0	0
gene-4930474H20Rik	0	0	0	0	4.05398	4.80534	5.5669	5.6254	1.88881	7.5864	3.86999	9.81179
gene-4930474M22Rik	0	0	0	0	32.4319	29.5185	20.8759	25.3143	47.2203	47.415	46.4399	43.1719
gene-4930474N05Rik	0	0	0.97676	0	71.6204	80.3179	83.5034	88.6	73.6637	77.7606	46.4399	41.2095
gene-4930474N09Rik	0.949482	0	0	0.990192	121.62	113.955	112.73	120.946	100.107	121.382	112.23	117.741
gene-4930477N07Rik	0	0	0	0	14.8646	13.7296	13.9172	14.7667	7.55525	11.3796	1.935	7.84943
gene-4930478L05Rik	0	0	0	0	0	0	0.695862	0	1.889	0	0	0
gene-4930478P22Rik	0	0	0.97676	0	61.4854	58.3506	51.4938	47.1127	41.5539	47.415	38.6999	43.1719
gene-4930479D17Rik	0	0.967033	1.95352	1.98038	50.6748	54.9182	43.8393	51.3318	62.3308	68.2776	52.2449	66.7202
gene-4930479H17Rik	0	0	0	0	24.3239	24.0267	25.7469	21.7984	94.4406	123.279	77.3998	76.532
gene-4930480C01Rik	0	0	0	0	12.162	15.7891	16.0048	18.9859	18.8881	20.8626	15.48	27.473
gene-4930480E11Rik	0	0	0	0	48.6478	50.1129	53.5814	40.081	11.3329	18.966	19.35	9.81179
gene-4930480G23Rik	1.89896	0	1.95352	0.990192	23.6482	20.5943	22.2676	27.4238	13.2217	11.3796	9.67498	15.6989
gene-4930480K15Rik	0	0	0	0	0.675686	2.74596	0.695885	1.40637	5.66674	0	0	3.92472
gene-4930480K23Rik	8.54534	17.4066	12.6979	14.8529	8.10797	9.61069	9.0462	10.5476	7.55525	5.6898	9.67498	3.92472
gene-4930480M12Rik	0	0	0	0	0	0	0	0	0	0	0	0
gene-4930481A15Rik	20.8886	15.4725	17.5817	24.7548	11.4858	10.2972	8.35034	6.32856	9.44406	11.3796	5.80499	11.7741
gene-4930481B07Rik	17.0907	14.5055	14.6514	16.8333	17.5673	8.92423	19.4842	15.4698	9.44409	9.48305	13.545	5.88717
gene-4930482G09Rik	0	0	0	0	80.404	84.4368	91.8538	106.179	54.7755	49.3116	46.4399	90.2685
gene-4930483J18Rik	2.84845	0	0.97676	0.990192	75.6744	66.5883	62.6276	86.4905	64.2196	72.0708	58.0499	47.0966
gene-4930483K19Rik	0	0	0	0	15.5404	19.908	17.3966	18.9858	18.8883	20.8628	15.4801	9.81179
gene-4930483O08Rik	1.89896	0.967033	1.95352	0.990192	0	0.686478	0	0	0	0	0	0
gene-4930484H19Rik	0	0.967033	0	0	28.3779	25.3997	26.4428	22.5016	16.9993	30.3456	13.545	17.6612
gene-4930486F22Rik	0	0	0	0	12.8376	13.0431	10.4379	11.2508	9.44406	7.5864	1.93514	5.88707
gene-4930486I03Rik	0	0	0	0	70.9447	63.156	76.5448	75.2397	54.7755	37.932	63.855	47.0966
gene-4930486L24Rik	7.59586	13.5385	6.83732	2.97057	3.37832	11.6701	4.17517	10.5476	9.44406	0	9.67498	11.7741
gene-4930487D11Rik	0	0	0	0	6.08098	6.86478	4.87103	14.0635	7.55525	5.6898	9.67498	7.84943
gene-4930487H11Rik	0	0	0	0	5.40531	4.80535	7.65448	5.6254	16.9993	9.483	7.73999	3.92472
gene-4930488B22Rik	0	0	0	0	1.35133	0.686478	1.39172	0	0	0	3.86999	0
gene-4930488L21Rik	0.949483	1.93407	0	0.990192	170.943	186.035	183.708	158.918	111.44	132.762	119.97	123.629
gene-4930488N24Rik	0	0	0	0	89.8633	82.3773	88.3745	84.381	67.9972	66.381	94.8148	72.6073
gene-4930500A05Rik	0	0	0	0	54.0532	42.5632	50.1021	55.5508	33.9986	56.8983	52.2449	41.2095
gene-4930500F04Rik	0	0	0	0.990192	22.2969	19.9079	17.3965	16.8762	20.7769	20.8626	38.6999	31.3977
gene-4930500F10Rik	2.84828	3.8679	1.95347	1.98022	40.5398	43.2481	45.231	40.7841	52.8859	49.3108	59.9841	51.0205
gene-4930500G05Rik	0	0	0	1.98038	0	1.37296	2.78345	2.8127	1.88881	0	0	0
gene-4930500H12Rik	0.949482	0.967033	0	0	83.1067	79.6314	91.1579	93.5223	143.55	144.142	174.15	153.064
gene-4930500L23Rik	0	0	0	0	0	0	0	0	0	0	0	1.96236
gene-4930502A04Rik	0	0	0	0	12.162	10.2972	16.7007	12.6571	13.2217	5.6898	15.48	21.5859
gene-4930502C15Rik	0	0.967047	0	0	18.9186	18.5349	16.7007	22.5016	20.7772	20.8629	15.48	11.7743
gene-4930502E09Rik	0	0.967033	0	0	1.35133	0	2.08759	0	0	1.8966	0	0
gene-4930503B20Rik	25.636	24.1758	25.3958	20.794	1987.13	1922.82	2008.95	1985.06	1375.05	1251.76	1284.84	1350.1
gene-4930503E14Rik	0	0	0	1.98038	37.8372	41.8751	41.7517	41.4873	13.2217	9.483	9.67498	5.88707
gene-4930503E24Rik	0	0	0	0	0	0	0	0	0	0	0	0
gene-4930503F20Rik	0	0	0	0	27.7022	29.5185	24.3552	27.4238	24.5546	24.6558	19.35	25.5107
gene-4930503H13Rik	0	0	0	0	6.08098	4.11887	6.26276	5.6254	0	0	0	1.96236
gene-4930503L19Rik	19.9392	20.3077	20.5121	17.8236	462.83	451.702	459.965	432.453	256.878	229.489	232.2	211.937
gene-4930503O07Rik	0	0	0	0	4.05398	3.43239	2.08759	0.703175	3.77762	7.5864	3.86999	1.96236
gene-4930504C09Rik	0	0	0	0	0	0	0	0	0	0	0	0
gene-4930504D19Rik	0	0	0	0	1.35133	1.37296	0.695862	4.21905	1.88881	0	1.935	1.96236
gene-4930505A04Rik	4.74741	4.83517	3.90704	1.98038	679.718	606.846	623.492	633.561	453.315	470.357	421.829	421.907
gene-4930505G20Rik	0	0	0	0	0.675673	1.37296	2.0876	2.10954	0	0	0	1.96236
gene-4930505K13Rik	0	0	0	0	0	0	0	0	0	0	0	0
gene-4930505K14Rik	0	0	0	0	7.4323	12.3566	5.5669	11.2508	5.66643	3.7932	0	1.96236
gene-4930505M18Rik	0	0	0	0	24.9996	17.8484	27.1387	19.6889	22.6658	28.4491	13.545	17.6612
gene-4930505N22Rik	0	0.967037	0	0	8.10797	12.3566	10.4379	8.4381	16.9993	11.3796	25.1549	25.5107
gene-4930505O20Rik	0	0	0	0	1.35133	0.686478	4.17517	1.40635	1.88881	0	0	0
gene-4930506A18Rik	0	0	0	0.990192	20.2699	27.4591	20.8759	30.2365	26.4434	15.1727	11.61	25.5107
gene-4930506C21Rik	0.949482	0	4.8838	1.98038	2.02699	4.80534	1.39172	2.8127	5.66643	3.7932	3.86999	3.92472
gene-4930507D05Rik	0	0	0	0.990192	20.2699	21.9673	19.4841	28.127	28.3322	13.2762	15.48	19.6236
gene-4930507D10Rik	0	0	0	0	68.2421	58.3506	82.1117	57.6603	98.2182	83.4504	83.2048	104.005
gene-4930509E16Rik	0.949516	1.93407	0.976804	0.99021	3.37832	7.55185	3.47957	10.5485	1.88918	1.8966	1.9363	0
gene-4930509G22Rik	3.79793	8.7033	7.81408	3.96077	32.4319	30.205	33.4014	35.1587	33.9986	26.5524	23.2199	37.2848
gene-4930509J09Rik	0	0	0	0	2.70266	4.80534	0	0.703175	0	3.7932	1.935	1.96236
gene-4930509K18Rik	0	0	0	0	2.02699	8.92421	5.5669	4.21905	1.88881	1.8966	1.935	0
gene-4930511A02Rik	0	0	0	0	77.7014	72.7666	67.4986	71.7238	28.3322	20.8626	30.9599	33.3601
gene-4930511A08Rik	0	0	0.976806	0	8.7837	7.55127	13.2214	8.43814	16.9993	20.8626	11.61	9.81179
gene-4930511E03Rik	3.79793	2.9011	0.97676	2.97057	0.675664	1.37296	0.695862	0.703175	1.88881	0	0	0
gene-4930511M06Rik	0.949482	1.93407	1.95352	2.97057	74.9987	74.1331	83.5034	76.6404	84.9965	81.5538	81.2692	82.418
gene-4930512B01Rik	0	0	0	0	0	0	0	0	0	0	0	0
gene-4930512H18Rik	0	0	0	0	18.2429	16.4755	13.9172	16.8762	26.4434	13.2762	15.48	25.5107
gene-4930512J16Rik	0.949482	0	0.97676	0	9.45929	13.0431	9.74207	8.4381	26.4434	18.966	19.35	21.5859
gene-4930512M02Rik	0	0	0	0	0.675664	1.37296	3.47931	2.10952	0	0	5.80499	1.96236
gene-4930513D17Rik	0	0	0	0	44.5938	39.8157	52.8855	52.7381	13.2217	24.6558	11.61	15.6989
gene-4930513L16Rik	0	0.967033	0	0	85.1337	81.0044	82.8076	81.5683	64.2196	68.2776	77.3998	62.7955
gene-4930513N10Rik	2.8485	3.86824	5.86068	2.97057	149.322	138.669	155.178	168.762	103.885	91.0368	98.6848	111.855
gene-4930513O06Rik	0	0	0	0	66.2151	57.6641	59.8441	53.4413	54.7755	36.0354	36.7649	25.5107
gene-4930515B02Rik	0.949482	0	0	0	11.4863	12.3566	9.0462	9.84445	32.1098	34.1388	29.0249	45.1342
gene-4930515G01Rik	0	3.94081	2.07581	8.88568	25.6937	23.0854	29.5133	25.7814	16.3386	33.8719	15.1186	29.7624
gene-4930515G16Rik	0	0	0	0	2.70266	4.11887	1.39172	2.10952	1.88881	1.8966	5.80499	0
gene-4930515L03Rik	0	0	0	0	2.02699	2.05943	4.87103	1.40635	0	1.8966	0	1.96236
gene-4930515L19Rik	0	0	0	0	6.75664	1.37296	3.47931	2.10952	7.55525	5.6898	0	7.84943
gene-4930517E11Rik	0	0	0	0	0	0	0	0	0	0	0	0
gene-4930517G24Rik	0	0	0	0	39.8642	32.2645	35.489	37.2683	60.442	41.7252	25.1549	76.532
gene-4930517M08Rik	0	0	0	0	6.08098	7.55126	4.87103	5.6254	3.77762	0	3.86999	3.92472
gene-4930518C04Rik	0.949482	0	0	0	48.6478	52.8588	54.2772	48.5191	28.3322	28.449	40.6349	37.2848
gene-4930518J21Rik	0	0.967033	0	0	8.10797	15.1025	17.3965	9.84445	5.66643	11.3796	11.61	13.7365
gene-4930518P08Rik	0	0	0	0	1.35133	2.05943	1.39172	3.51587	0	0	3.86999	0
gene-4930519D14Rik	0.949482	0	0.97676	0	75.6744	63.156	62.6276	59.0667	32.1098	28.449	30.9599	37.2848
gene-4930519F09Rik	0	0	0	0	1.35133	2.05943	3.47931	2.8127	1.88881	3.7932	0	0
gene-4930519F16Rik	0	0	0	0	59.4584	63.156	60.54	66.0984	20.7769	24.6558	30.9599	23.5483
gene-4930519F24Rik	0	0	0	0	20.9456	16.4755	22.9634	15.4698	13.2217	13.2762	11.61	7.84943
gene-4930519G04Rik	0	0	0	0	124.322	109.836	121.776	98.4445	141.661	138.452	176.085	155.026
gene-4930519H02Rik	0	0	0	0	81.7553	73.4531	64.0193	59.0667	90.663	70.1742	85.1398	78.4943
gene-4930519K11Rik	0	0	0	0	0	0	0	0.703197	0	0	0	0
gene-4930519L02Rik	0	0	0	0	1.35133	0.686478	1.39172	0.703175	1.88881	0	1.935	1.96236
gene-4930520E11Rik	12.3433	4.83517	9.7676	10.8921	210.807	190.841	185.099	178.606	236.101	195.35	187.695	166.8
gene-4930520O04Rik	0	0	0	1.98009	33.7832	33.6374	41.7517	40.0807	47.22	22.7592	34.8298	21.5856
gene-4930520P13Rik	0	0	0	0	3.37832	2.05943	1.39172	3.51587	0	7.5864	1.935	7.84943
gene-4930521E06Rik	0	0	0	0.990192	0	0	0.695862	0	0	0	0	0
gene-4930521O11Rik	0	0	0	0	0	0	0	0	1.88881	0	0	0
gene-4930521O17Rik	0	0	0	0	0	0	0	0	0	0	0	0
gene-4930522H14Rik	0	0.967033	1.95352	0.990192	346.616	366.579	372.982	360.729	241.768	252.248	230.264	219.784
gene-4930522L14Rik	34.1813	32.8791	25.3958	35.6469	16.2159	17.8484	10.4379	19.6889	11.3329	11.3796	3.86998	7.84943
gene-4930522O17Rik	0	0	0	0	148.646	139.355	148.914	150.479	126.55	147.935	110.295	158.951
gene-4930522P08Rik	0	0	0	0.990192	2.02699	0	0.695862	0	1.88881	3.7932	7.73998	9.81179
gene-4930523C07Rik	88.3019	80.2638	84.9787	66.3428	110.809	101.599	107.163	102.664	98.2187	92.9334	75.4648	88.3061
gene-4930523O13Rik	0.949482	0	0.97676	0	99.9983	90.6151	96.7248	75.9429	50.9979	45.5184	54.1799	37.2848
gene-4930524B15Rik	0.949482	0	0.97676	0	181.078	209.376	200.408	197.592	100.107	115.693	150.93	153.064
gene-4930524B17Rik	0	0	0	0	3.37832	7.55126	4.17517	4.92222	5.66643	0	1.935	3.92472
gene-4930524C18Rik	0	0	0	0	4.72965	5.49182	4.87103	1.40635	13.2217	3.7932	9.67498	9.81179
gene-4930524J08Rik	9.49482	11.6044	5.86056	4.95138	10.8106	10.2972	6.95883	8.4381	13.2217	18.9661	5.80499	19.6237
gene-4930524O05Rik	0	0	0	0	3.37834	9.61071	4.87105	4.92225	5.66643	7.5864	7.73998	7.84943
gene-4930524O08Rik	0.949482	0	3.90704	0	10.8106	12.3566	9.0462	8.4381	5.66643	7.5864	3.86999	1.96236
gene-4930525C09Rik	0	0	0	0	22.9727	28.1458	33.4015	26.7208	33.9987	41.7254	5.80508	27.4732
gene-4930525D18Rik	0.949482	0.967033	0	0	142.565	122.88	116.905	127.978	100.107	96.7266	141.255	113.817
gene-4930525G20Rik	1.89896	1.93407	2.93028	1.98038	134.457	139.355	144.043	130.791	35.8874	43.6218	29.0249	45.1342
gene-4930526A20Rik	0	1.93407	0.97676	0	4.05398	5.49182	11.1338	4.92222	16.9993	18.966	11.61	7.84943
gene-4930526F13Rik	0	0	0	0	66.8907	61.783	61.9317	66.8016	49.1091	41.7252	34.8299	60.8331
gene-4930526H09Rik	0	0	0	0	0	0	0	0.703175	0	0	0	0
gene-4930526I15Rik	2.84845	4.83518	3.90708	4.95097	4.72965	3.43239	2.08759	1.40636	13.2217	18.966	13.545	29.4354
gene-4930526L06Rik	0	0	0	0	8.78363	8.23773	9.0462	4.21905	3.77762	1.8966	3.86999	7.84943
gene-4930527A07Rik	0.949482	0	0	1.98038	10.135	4.80539	6.26276	5.62541	11.3329	17.0694	9.67498	9.81179
gene-4930527F14Rik	0	0	0	0	12.8376	8.23773	7.65448	5.6254	7.55525	9.483	7.73998	1.96236
gene-4930527G23Rik	0	0	1.95352	1.98038	14.1889	14.416	15.309	21.0952	9.44406	3.7932	5.80499	19.6236
gene-4930527J03Rik	0	0	0	0	0.675664	0	0	0	3.77762	3.7932	0	3.92472
gene-4930528A17Rik	0.949482	1.93412	2.93101	1.98038	51.3505	60.4104	42.4476	47.8159	35.8874	49.3116	59.9849	49.059
gene-4930528D03Rik	0	0.967033	0	0	32.4319	50.1129	40.36	43.5968	49.1091	62.5878	50.3099	47.0966
gene-4930528G23Rik	0	0	0	0	0.675664	2.05943	3.47931	2.10952	0	0	1.935	0
gene-4930528H21Rik	0	0	0	0	24.3239	26.0862	29.9221	27.4238	22.6657	30.3456	25.1549	31.3977
gene-4930528P14Rik	0	0	0	0	20.9456	19.2214	19.4841	22.5016	30.221	22.7592	36.7649	19.6236
gene-4930529C04Rik	0	0	0	0	8.78363	8.23773	9.0462	9.14127	16.9993	15.1728	23.2199	17.6612
gene-4930529I22Rik	0	0	0	0	3.37832	6.1783	5.5669	6.32857	32.1098	15.1728	19.35	15.6989
gene-4930529K09Rik	0	0	0	0	39.1885	30.8915	31.3138	40.7841	15.1105	13.2762	7.73998	9.81179
gene-4930529L06Rik	0	0	0	0	8.10797	18.5349	9.0462	11.2508	22.6657	17.0694	9.67498	15.6989
gene-4930529N20Rik	0	0	0	0	2.70266	6.1783	5.5669	8.4381	11.3329	3.7932	7.73998	7.84943
gene-4930532I03Rik	0	0	0	0	29.0536	24.0267	23.6596	29.5334	13.2217	20.8626	9.67499	7.84947
gene-4930532M18Rik	0	0	0	0	10.135	8.92421	9.0462	7.73492	7.55525	7.5864	7.73998	3.92472
gene-4930533B01Rik	0	0	0	0	16.2159	17.1619	19.4844	16.8762	7.55526	5.6898	7.74	9.81181
gene-4930533I22Rik	0	0	0	0	33.7832	32.2645	36.1848	32.346	39.665	39.8286	27.0899	19.6236
gene-4930533K18Rik	0	0	0.97676	0	27.7022	17.8484	27.8345	18.2825	15.1105	15.1728	25.1549	13.7365
gene-4930533N22Rik	0	0	0	0	5.40531	8.92421	11.1338	9.84445	1.88881	1.8966	3.86999	9.81179
gene-4930533P14Rik	0	0	0	0	0	0	0	0	0	0	0	0
gene-4930534D22Rik	0	0	0	0	0.675664	2.05943	4.17517	1.40635	0	0	3.86999	0
gene-4930534H03Rik	0	0	0	0	5.40531	6.1783	5.5669	4.21905	7.55525	9.483	7.73998	5.88707
gene-4930535L15Rik	0	0	0	0	16.8916	17.8484	19.4841	20.3921	15.1105	20.8626	30.9599	21.5859
gene-4930535O05Rik	0	0	0	0	12.8376	14.416	11.8297	14.7667	35.8874	24.6558	29.0249	25.5107
gene-4930538E20Rik	0	0	0	0	34.4589	40.5022	36.1849	29.5337	26.4434	32.2423	34.8299	23.5483
gene-4930538L07Rik	0	0	0	0	14.1889	15.1025	20.8759	19.6889	37.7762	32.2422	36.7649	43.1719
gene-4930539C22Rik	0	0	0	0	3.37832	1.37296	2.08759	3.51587	0	0	3.86999	0
gene-4930539J05Rik	4.74741	2.9011	7.81408	1.98038	147.97	142.787	139.868	137.119	160.549	212.419	205.109	168.763
gene-4930539M17Rik	0	0	0	0	5.40531	3.43239	6.95862	1.40635	0	0	3.86999	0
gene-4930539N22Rik	0	0	0	0	0	2.05943	0.695949	1.4064	0	0	0	0
gene-4930540E01Rik	0.949482	0	0	0	10.135	11.6701	6.95862	7.73492	20.7769	13.2762	23.2199	37.2848
gene-4930540M03Rik	0	0	0	0	4.72969	5.49186	4.87176	4.21997	7.55649	3.79347	11.61	7.85012
gene-4930541O19Rik	0	0	0	0	0	1.37296	1.39172	0	3.77762	3.7932	1.935	1.96236
gene-4930542C21Rik	0	0	0	0	7.4323	6.86478	4.87103	11.2508	1.88881	1.8966	1.935	3.92472
gene-4930542D17Rik	0	0	0	0	0	1.37296	1.39172	0	0	0	0	0
gene-4930542M03Rik	0	0	0	0	4.05398	5.49182	4.17517	1.40635	5.66643	1.8966	3.86999	1.96236
gene-4930542N06Rik	2.84845	0.967033	0	2.97057	74.9987	51.4858	73.0655	47.8159	39.665	36.0354	52.2449	25.5107
gene-4930543D07Rik	0	0	0	0	45.2695	46.6805	34.7931	37.9715	9.44406	7.5864	13.545	27.473
gene-4930543E12Rik	0	0	0.97676	0	20.9456	16.4755	21.5717	23.9079	5.66643	7.5864	7.73998	19.6236
gene-4930543I03Rik	0	0.967033	0	0	12.162	17.8484	19.4843	15.4701	7.55525	15.1728	25.1549	25.5107
gene-4930543I11Rik	0	0.967033	0	0.990192	72.296	75.5126	58.4524	65.3953	20.7769	24.6558	34.8299	35.3224
gene-4930543N07Rik	0	0	0	0	9.45929	9.61069	13.9172	15.4698	26.4434	17.0694	25.1549	31.3977
gene-4930544D05Rik	2.84845	3.86813	0.97676	0.990192	146.619	141.414	130.823	151.183	349.432	381.219	388.936	349.302
gene-4930544F09Rik	0	0	0	0	0	1.37297	0	0.703175	3.77762	1.89667	1.935	1.96236
gene-4930544G11Rik	9.49482	6.76923	5.86056	8.91172	1170.25	1211.63	1130.78	1172.19	559.088	483.633	518.579	616.18
gene-4930544M13Rik	0	0	0	0	9.45929	2.74591	9.0462	6.32857	3.77762	0	5.80499	3.92472
gene-4930545E07Rik	0	0	0	0	15.5403	17.1619	16.7007	20.3921	18.8881	28.449	15.48	17.6612
gene-4930545H06Rik	0	0	0	0	33.7832	27.4591	25.7469	28.127	66.1084	83.4504	65.7898	64.7578
gene-4930545L08Rik	0	0	0	0	2.70266	3.43239	2.78345	3.51587	3.77762	1.8966	5.80499	0
gene-4930545L23Rik	0.949482	0.967033	0	0.990192	89.1876	75.5126	94.6372	89.3032	35.8874	43.6218	56.1149	51.0213
gene-4930546C10Rik	0	0	0	0	0.675664	0.686478	0	0.703175	0	0	0	0
gene-4930546K05Rik	1.89896	0.967033	0	1.98038	9.45929	5.49182	6.95862	10.5476	5.66643	5.6898	9.67498	7.84943
gene-4930547E08Rik	0	0	0	0	0.675664	0.686478	1.39172	1.40635	0	3.7932	0	3.92472
gene-4930547E14Rik	0	0.967033	0.97676	1.9804	28.3779	25.3997	30.6179	25.3143	50.9979	55.0014	54.1799	51.0213
gene-4930547H16Rik	0	0	0	0	82.431	91.3015	92.5496	82.2715	54.7755	55.0014	54.1799	62.7955
gene-4930548G05Rik	0	0	0	0	2.02699	3.43239	0.695862	1.40635	1.88881	3.7932	0	1.96236
gene-4930548G14Rik	0	1.93407	0	0.990192	15.5403	23.3402	25.051	26.7206	13.2217	18.966	29.0249	23.5483
gene-4930548H24Rik	0	0	0	0.990192	61.4854	57.6641	55.669	63.9889	30.221	41.7252	42.5699	25.5107
gene-4930548J01Rik	0	0.967033	0	0	52.0261	68.6478	52.8855	53.4413	47.2203	66.381	59.9849	84.3814
gene-4930548K13Rik	0	0	0	0	2.02699	4.80534	2.78345	4.92222	1.88881	5.6898	0	0
gene-4930549C15Rik	0	0	0	0	9.45936	15.1025	19.4843	11.2508	13.2217	13.2762	17.4152	7.84952
gene-4930549G23Rik	0	0	0	0	51.3505	54.9182	54.9731	51.3323	43.4427	56.898	58.0499	58.8707
gene-4930549P19Rik	0	0	0	0	4.05398	6.1783	6.95862	8.4381	3.77762	5.6898	1.935	1.96236
gene-4930550C14Rik	13.2928	14.5055	7.81408	7.92153	303.373	308.915	295.741	305.178	105.773	108.106	104.49	141.29
gene-4930550C17Rik	0	0	0	0	1.35133	2.05943	1.39172	0	0	0	7.73998	1.96236
gene-4930552N02Rik	0	0	1.95352	0	16.2159	13.0431	15.309	17.5794	13.2217	7.5864	7.73998	3.92472
gene-4930552P06Rik	0	0	0	0	7.4323	4.11886	5.5669	4.92223	18.8882	20.8626	7.73998	21.5859
gene-4930552P12Rik	0	0	0	0	2.02699	4.11887	2.78345	4.21905	7.55525	3.7932	0	5.88707
gene-4930553C11Rik	0	0	0	0	42.5668	41.1887	42.4476	42.1905	39.665	26.5524	27.0899	23.5483
gene-4930553E22Rik	0	0	0	0	32.4319	35.0104	28.5303	29.5333	37.7762	15.1728	17.415	21.5859
gene-4930553J12Rik	0	0	0	0	4.05398	10.2972	10.4379	3.51587	9.44406	7.5864	7.73998	7.84943
gene-4930553P18Rik	0	0.967033	0	0	4.72965	2.74591	2.78345	0	3.77762	5.6898	3.86999	1.96236
gene-4930554C24Rik	0	0	0	0	0	0.686478	1.39172	2.10952	0	0	0	0
gene-4930554G24Rik	0	0	0	0	5.40531	6.1783	7.65448	7.73492	7.55525	5.6898	1.935	1.96236
gene-4930554H23Rik	0	0	0	0	1.35133	1.37296	0	0.703175	0	1.8966	0	0
gene-4930554I06Rik	0.949482	0	0	0	24.9996	30.205	20.18	26.0175	30.221	41.7252	50.3099	33.3601
gene-4930554P06Rik	0	0	0	0	41.8912	43.9346	34.0972	33.7524	18.8881	24.6558	27.0899	15.6989
gene-4930555A03Rik	4.74741	2.9011	2.93028	2.97057	95.2686	92.6745	93.9414	80.8651	66.1084	66.381	77.3998	64.7578
gene-4930555B11Rik	0	0	0	0	10.135	6.86478	11.1338	8.4381	9.44406	3.7932	0	0
gene-4930555B12Rik	0	0	0	0	0	0	0	0	1.88881	0	0	0
gene-4930555F03Rik	0	0.967033	0	0	71.6204	67.9613	64.7157	58.3635	33.9988	36.0354	61.9204	47.0966
gene-4930555G01Rik	0	0	0	0	7.4323	3.43239	6.26276	4.21905	3.77762	1.8966	0	3.92472
gene-4930555G07Rik	0	0	0	0	13.5133	12.3566	16.0048	13.3603	16.9993	5.6898	5.80499	9.81179
gene-4930555G21Rik	0	0	0	0	0	0	0	1.40635	0	0	0	0
gene-4930555K05Rik	0	0	0	0	7.4323	6.1783	3.47931	7.73492	3.77762	3.7932	3.86999	5.88707
gene-4930555K19Rik	0	0	0	0	44.5938	51.4858	49.4062	45.0032	37.7762	18.966	38.6999	27.473
gene-4930555M17Rik	0	0	0	0	6.75664	8.23773	7.65448	4.92222	9.44406	3.7932	7.73998	17.6612
gene-4930556A17Rik	0	0	0.97676	0	0	0	0	0	3.77762	1.8966	0	1.96236
gene-4930556C24Rik	0	0	0	0	26.3509	33.6374	29.9221	37.9714	28.3322	30.3456	15.48	9.81179
gene-4930556G01Rik	0.949482	0	0	0	4.72965	6.1783	4.17517	2.8127	1.88881	1.8966	3.86999	0
gene-4930556I23Rik	0	0	0	0	20.2699	20.5944	16.7007	16.8762	5.66643	24.6562	25.155	25.5107
gene-4930556J02Rik	0	0	0	0	52.0261	61.783	61.2358	52.7381	45.3315	72.0708	65.7898	54.946
gene-4930556L07Rik	0	0	0.97676	0.990192	60.1341	66.5883	76.5448	71.7238	115.218	138.452	96.7498	72.6073
gene-4930556M19Rik	4.74741	5.8022	0	1.98039	64.8662	91.3046	73.0679	82.9749	67.999	102.42	63.8558	56.9085
gene-4930556N09Rik	0	0	0	0	24.3239	20.5943	22.2676	18.2825	11.3329	11.3796	11.61	13.7365
gene-4930556N13Rik	0	0	0	0	2.02699	1.37296	2.78345	1.40635	3.77762	3.7932	1.935	3.92472
gene-4930557B15Rik	0	0	0	0	0	0	0	0	0	0	3.86999	0
gene-4930557F08Rik	0	0	0	0	0	0	0	0	0	0	0	0
gene-4930557F10Rik	0	1.93407	0	0	37.1615	35.6968	36.8807	46.4095	73.6637	85.347	69.6598	54.946
gene-4930557J02Rik	0.949482	0	0	0	1.35134	1.37312	0.695862	1.40686	0	0	1.935	0
gene-4930557K07Rik	0	0	0	0	8.10798	3.43244	1.39172	4.92224	3.77762	5.68981	5.80499	7.84943
gene-4930558C23Rik	1.89896	0.967033	0.97676	2.97057	536.477	547.809	595.658	559.727	379.651	371.734	334.754	363.036
gene-4930558F17Rik	0	0	0	0	2.02699	0.686478	0	2.8127	9.44406	0	0	0
gene-4930558G05Rik	0	0	0	0	2.02699	0.686478	0.695862	0.703175	0	0	0	0
gene-4930558J18Rik	13.2928	10.6374	12.6979	5.94115	54.0531	70.0207	54.2772	57.6603	50.9979	43.6218	48.3749	56.9084
gene-4930558K02Rik	0	0	0.97676	0.990235	106.756	94.0475	96.0289	95.6322	54.7762	47.4155	40.6354	49.0596
gene-4930559C10Rik	0	0	0	0	13.5133	16.4755	9.0462	7.03175	9.44406	3.7932	9.67498	5.88707
gene-4930562C15Rik	1.89896	1.93407	0	2.97057	234.455	210.749	235.897	213.765	152.994	128.969	143.19	137.365
gene-4930562F07Rik	0	0	0.976218	0.990192	45.2695	41.1887	34.0972	48.5191	26.4428	36.0354	42.5699	54.946
gene-4930562F17Rik	0	0	0	0	9.45929	8.23773	5.5669	11.954	5.66643	1.8966	3.86999	1.96236
gene-4930563E18Rik	0	0	0	0.990192	2.70266	2.74591	2.08759	0	0	1.8966	0	0
gene-4930563E22Rik	7.59586	7.73627	7.81408	2.97057	28.3779	30.205	21.5717	23.9079	7.55525	7.5864	13.545	9.81179
gene-4930563F08Rik	0	0	0	0	4.05398	3.43239	3.47931	2.8127	5.66643	15.1728	3.86999	0
gene-4930563H07Rik	0	0	0	0	0	0	0	0	0	0	0	0
gene-4930563I02Rik	0	0	2.93028	0	51.3505	51.4858	48.7103	42.8937	26.4434	34.1388	30.9599	41.2095
gene-4930563J15Rik	0.949482	0	0	0	77.7014	80.3179	68.8904	83.6781	52.8868	41.7252	48.3751	45.1342
gene-4930563M20Rik	0	0	0	0	1.35133	2.74591	1.39172	1.40635	0	9.483	1.935	3.92472
gene-4930563M21Rik	0	0	0	0	210.131	214.181	194.841	168.059	126.55	119.486	135.45	107.93
gene-4930564C03Rik	0	0	0	0	266.887	245.073	265.124	260.878	188.881	183.97	203.176	209.974
gene-4930564D02Rik	0	0	0.97676	0	4.72965	2.05943	2.78345	2.8127	3.77762	0	0	3.92472
gene-4930565D16Rik	0	0	0	0	1.35133	4.11887	2.08759	2.8127	1.88881	1.8966	5.80499	0
gene-4930565N06Rik	0	0	0	0	19.5946	13.0435	11.1338	8.43847	1.88886	7.5864	5.80507	1.9633
gene-4930566D17Rik	0	0	0	0	8.78368	7.55129	2.78351	10.5477	3.77764	5.68981	1.93501	9.81179
gene-4930567H12Rik	0.949482	0	0	0	31.7562	24.7132	23.6593	25.3143	11.3329	26.5524	25.1549	21.5859
gene-4930567H17Rik	0	0	0	0	16.2159	18.5349	20.8759	17.5794	7.55525	15.1728	11.61	17.6612
gene-4930567J20Rik	0	0	0	0	10.135	5.49182	13.9172	11.2508	5.66643	9.483	0	5.88707
gene-4930567K12Rik	0	0	0	0	12.8376	4.11888	9.74207	4.21917	3.77762	0	3.86999	3.92474
gene-4930567K20Rik	0	1.93407	0	0.990194	135.133	143.474	137.085	155.402	79.3301	68.2777	89.0099	49.059
gene-4930568A12Rik	2.84845	0.967032	0	0	60.8098	57.6641	57.7565	67.5052	71.7748	62.5878	69.6601	70.6445
gene-4930568A13Rik	0	0	0	0	2.70266	3.43239	4.87103	4.21905	3.77762	1.8966	1.935	1.96236
gene-4930568D16Rik	0	0.967033	0	0	66.2151	63.156	62.6276	66.0984	13.2217	17.0694	17.415	29.4354
gene-4930568E12Rik	0	0	0	0	28.3779	21.2808	34.0972	27.4238	33.9986	22.7592	36.7649	49.059
gene-4930568G15Rik	0	0	0	0	4.05398	2.74591	4.87103	10.5476	1.88881	9.483	3.86999	1.96236
gene-4930570E01Rik	0	0	0	0.990192	4.72965	9.61069	3.47931	5.6254	13.2217	7.5864	5.80499	7.84943
gene-4930570E03Rik	3.79793	0	0.97676	0	272.293	304.796	284.608	270.019	166.215	159.314	162.54	156.989
gene-4930570G19Rik	2.84849	3.8682	5.86062	2.97063	49.9991	41.8752	55.669	54.1446	47.2203	34.1389	46.4399	45.1343
gene-4930571K23Rik	111.089	106.374	115.258	110.901	3463.45	3505.16	3368.67	3435.71	1711.26	1750.56	1631.2	1756.31
gene-4930571O06Rik	0	0	0	0	1.35133	1.37296	0	4.92222	0	0	0	0
gene-4930572G02Rik	0	0	0	0	12.8376	15.789	23.6593	21.7984	16.9993	22.7592	17.415	17.6612
gene-4930572K03Rik	0.949482	0.967033	1.95352	0.990192	62.1611	57.6641	59.8441	86.4905	43.4427	47.415	44.5049	47.0966
gene-4930572O03Rik	0	0	0	0	4.05398	8.23773	3.47931	2.8127	1.88881	1.8966	3.86999	3.92472
gene-4930572O13Rik	0	0	0	0	19.5943	15.789	13.2214	16.173	15.1105	28.449	17.415	19.6236
gene-4930573C08Rik	0	0	0	0	17.5673	21.9673	22.9634	22.5016	22.6657	7.5864	13.545	19.6236
gene-4930573C15Rik	0	0	0	0	14.8646	9.61069	9.0462	11.2508	50.9979	37.932	46.4399	47.0966
gene-4930573H18Rik	0	0	0	0	0	1.37296	0.695862	0.703175	0	0	1.935	0
gene-4930573O16Rik	0	0	0	0	0.675665	2.74591	2.08759	4.21906	5.66937	3.79337	5.80714	1.96324
gene-4930577N17Rik	7.59586	7.73629	4.8838	2.97061	8.10807	6.17848	4.87128	2.8127	0	1.8966	0	3.92504
gene-4930578E11Rik	0	0	1.95352	0	31.7562	30.8915	41.7517	30.2365	33.9986	39.8286	29.0249	41.2095
gene-4930578G10Rik	0	0	0	0	2.70266	3.43299	2.08759	0.703555	3.77762	0	1.93591	0
gene-4930578I06Rik	2.84845	2.9011	4.8838	0.990192	384.452	392.665	359.761	393.778	517.534	572.773	520.514	533.761
gene-4930578L24Rik	3.79793	7.73627	6.83732	7.92153	10.135	14.416	6.26276	14.0635	1.88881	3.7932	7.73998	5.88707
gene-4930578M01Rik	0	1.93407	0.97676	0.990192	5.40531	4.11887	2.78345	2.8127	3.77762	5.6898	7.73998	5.88707
gene-4930578N18Rik	0	0	0	0	16.2159	13.7296	16.0048	11.2508	7.55525	5.6898	11.61	11.7741
gene-4930579C12Rik	0	2.9011	0	0	46.6208	39.1292	66.8027	60.473	22.6657	32.2422	29.0249	39.2472
gene-4930579D09Rik	0	0	0	0	14.1889	10.2972	9.0462	11.954	20.7769	11.3796	17.415	15.6989
gene-4930579F01Rik	1.89896	0	0.97676	1.98038	387.155	388.546	374.374	389.559	188.881	214.316	183.825	184.462
gene-4930579G18Rik	0	0	0	0	6.75676	2.05947	2.08769	2.81308	1.88883	7.58644	3.87	1.96261
gene-4930579G24Rik	7.59586	11.6044	10.7444	8.91172	153.376	153.085	181.62	166.652	117.106	111.899	79.3348	68.6825
gene-4930579H20Rik	0	0	0	0	2.02699	3.43239	2.08759	1.40635	1.88881	5.6898	1.935	0
gene-4930579J19Rik	0	0	0	0	18.243	12.3566	13.9173	15.4699	15.1105	3.79324	5.80503	19.6236
gene-4930579K19Rik	4.74741	2.9011	3.90704	3.96077	4.05398	0.686478	4.87103	1.40635	1.88881	1.8966	3.86999	0
gene-4930579P08Rik	0	0	0	0	4.72965	11.6701	6.95862	9.14127	1.88881	5.6898	1.935	7.84943
gene-4930581F22Rik	5.6969	7.73627	10.7444	7.92153	43.9182	51.4858	48.0145	50.6286	26.4434	22.7592	21.2849	25.5107
gene-4930583I09Rik	0	0	0	0	0	0.686478	2.78345	0.703175	1.88881	1.8966	0	0
gene-4930583K01Rik	0	0	0	0	27.0266	26.7726	32.7055	23.2048	24.5546	9.483	25.1549	23.5483
gene-4930583P06Rik	0	0	0	0	53.3774	62.4695	56.3648	53.4413	28.3322	17.0694	19.35	11.7741
gene-4930584F24Rik	0.949482	0	0	0.990192	180.402	177.111	224.763	222.203	132.217	166.901	158.67	184.462
gene-4930586N03Rik	0	0	0	0	9.45948	12.3566	12.5255	14.7667	7.55525	0	5.80499	1.96236
gene-4930587E11Rik	0	0	0	0	29.7293	24.7133	33.4015	27.4238	20.7772	13.2763	25.155	15.6989
gene-4930588J15Rik	0	0	0	0	101.35	113.269	125.951	111.805	94.4406	79.6572	83.205	56.9085
gene-4930588K23Rik	0	0	0	0	3.37832	2.05943	0.695862	2.8127	5.66643	1.8966	1.935	3.92472
gene-4930589L23Rik	0	0	0	0	35.8102	28.8321	35.489	28.127	26.4434	17.0694	25.1549	25.5107
gene-4930590A17Rik	0	0	0	0	0	1.37296	1.39172	1.40641	0	0	0	0
gene-4930590J08Rik	1.89896	2.9011	0.97676	2.97057	377.02	355.596	400.816	393.778	220.991	210.523	265.094	229.596
gene-4930590L14Rik	0	0	0	0	16.8916	13.7296	18.0924	14.0635	22.6657	11.3796	15.48	21.5859
gene-4930590L20Rik	0	0	0	0	0.675689	0	0	0	1.88881	0	0	0
gene-4930591A17Rik	0	0	0	0	15.5403	19.9079	15.309	17.5794	37.7762	26.5524	29.0249	33.3601
gene-4930591E09Rik	0	0	0	0	0.675664	0	0	0.703175	0	0	1.935	0
gene-4930592A05Rik	0	0	0	0	2.70266	4.11952	1.39243	1.40702	3.77762	0	9.67498	3.92472
gene-4930592C13Rik	2.84845	2.9011	2.93028	1.98038	72.9717	61.783	68.8903	61.1762	33.9986	39.8286	30.9599	43.1719
gene-4930592I03Rik	0	0	1.95352	0	92.5661	87.8692	73.7617	76.6461	96.3294	72.0709	89.0098	78.4943
gene-4930593A02Rik	0	0	0	0	6.75664	13.0431	6.95862	15.4698	0	1.8966	1.935	5.88707
gene-4930593C16Rik	0	0	0	0	14.1889	8.92421	9.74207	9.84445	37.7762	11.3796	23.2199	21.5859
gene-4930594C11Rik	2.84845	0.967039	0	0	63.5124	68.648	69.5862	66.8017	39.6651	51.2082	21.2849	54.946
gene-4930594M22Rik	4.74666	2.9011	3.90704	2.97058	14.8646	12.3568	20.1801	8.4381	32.1098	15.173	13.545	5.88693
gene-4930594O21Rik	0	0	0.97676	0	4.72965	3.43239	2.78345	9.14127	13.2217	7.5864	9.67498	7.84943
gene-4930595D18Rik	0	0	0	0	2.70268	6.86484	6.26281	4.21911	3.77764	9.48306	1.93505	1.96242
gene-4930595L18Rik	0	0	0	0	5.40531	2.05943	4.87103	3.51587	7.55525	1.8966	1.935	7.84943
gene-4930595M18Rik	0	0	0	0	46.6208	41.8751	44.5352	45.7064	11.3329	11.3796	9.67498	9.81179
gene-4930596D02Rik	0	0	0.97676	0	199.321	197.706	170.486	193.373	143.55	115.693	139.32	109.892
gene-4930596I21Rik	0	0	0	0	12.162	8.92434	6.26288	12.6572	7.55535	7.58645	7.73998	11.7742
gene-4930597A21Rik	0	0	0	0	0	0.686478	0.695862	0	1.88881	1.8966	1.935	3.92472
gene-4930597G03Rik	0	0	0	0	2.70266	1.37296	2.78345	2.8127	3.77762	5.6898	1.935	0
gene-4930597O21Rik	0	0	0	0	0	0	0	0	0	0	0	0
gene-4930598A11Rik	0	0	0	0	9.45929	4.11887	9.74207	9.14127	5.66643	7.5864	7.73998	5.88707
gene-4930598F16Rik	0	0	0	0	8.78363	6.1783	4.87103	6.32857	3.77762	7.5864	1.935	0
gene-4930598N05Rik	0	0	0	0	25.6752	40.5022	29.9221	37.9714	13.2217	7.5864	5.80499	9.81179
gene-4930599N23Rik	0.949482	0	0.97676	0	10.135	5.49182	9.0462	8.4381	13.2217	5.6898	9.67498	3.92472
gene-4931400O07Rik	0	0	0	0	29.0535	30.205	22.9634	30.9397	24.5546	20.8626	17.415	25.5107
gene-4931402G19Rik	0	0	0	0	22.9726	24.0267	24.3557	22.5016	9.44406	11.3796	11.6105	9.81187
gene-4931403E22Rik	0	0	0	0	0	0	0	0	0	0	0	1.96236
gene-4931403G20Rik	1.89896	1.93407	4.8838	1.98038	118.917	126.998	112.73	126.571	139.772	128.969	100.62	105.967
gene-4931406B18Rik	0	0	0	0	52.0261	56.2912	34.7931	49.2222	26.4434	15.1728	15.48	31.3977
gene-4931406C07Rik	479.49	519.297	537.22	501.037	214.185	229.97	201.8	211.656	137.884	132.762	133.515	149.137
gene-4931406H21Rik	0	0.96752	1.95352	0	0	0	0	0	0	1.89672	3.87011	3.92472
gene-4931408C20Rik	0.949482	0	0	0.990192	170.943	150.339	185.795	168.059	66.1084	79.6572	69.6599	78.4943
gene-4931408D14Rik	43.6762	38.6813	47.8613	44.5586	58.1071	50.1129	55.669	47.1127	190.77	191.557	166.41	196.236
gene-4931413K12Rik	0	0	0	0	27.7022	26.7726	30.6179	26.7206	52.8867	41.7252	79.3348	58.8707
gene-4931414P19Rik	20.8886	18.3736	16.6049	13.8627	12.8376	4.80534	4.87103	9.84445	1.88881	9.483	7.73998	5.88707
gene-4931415C17Rik	0.949482	1.93407	0	1.98038	79.0527	91.988	91.8538	73.8334	33.9986	36.0354	48.3749	35.3224
gene-4931417E11Rik	0.949482	0.967033	0	0.990192	302.022	264.98	304.788	305.881	185.104	204.833	212.849	200.161
gene-4931419H13Rik	0	0	0	0	9.4593	12.3566	17.3965	14.0635	28.3322	34.1388	27.0901	43.1727
gene-4931420L22Rik	0	0	0	0	4.05398	4.11887	4.87103	4.92222	7.55525	13.2762	13.545	3.92472
gene-4931422A03Rik	0	0	0	0	22.2969	18.5349	16.0052	16.173	30.221	36.0354	44.5049	37.2848
gene-4931428F04Rik	14.242	13.5384	20.5117	22.7741	104.728	127.685	111.338	116.727	177.548	165.004	166.41	176.612
gene-4931428L18Rik	0	0.967033	0	0	37.8375	45.9943	46.6227	49.2222	30.221	20.8626	34.8299	47.0966
gene-4931429L15Rik	0	2.9011	0	2.97057	331.751	348.044	344.452	341.743	283.322	244.661	238.004	262.956
gene-4931429P17Rik	0	0	0	0	0	0.686478	0	1.40635	1.88881	0	1.935	0
gene-4931430N09Rik	0	0	0	0	26.3509	29.5185	28.5309	31.6429	24.5546	17.0699	19.35	15.6991
gene-4931431B13Rik	0	0	0	0	3.37832	3.43239	6.95862	5.6254	1.88881	7.5864	7.73998	17.6612
gene-4931431C16Rik	9.49482	8.70345	10.7444	7.92153	23.6482	28.8321	25.0517	28.8302	9.44406	15.1728	15.48	13.7365
gene-4931439C15Rik	2.84845	1.93407	0	0	81.0797	93.361	78.6325	80.1619	32.1098	22.7592	48.3749	33.3601
gene-4931440J10Rik	0.949492	0	0.976839	2.97057	45.9454	56.2913	61.2361	45.0034	30.221	24.6572	36.765	45.1342
gene-4931440P22Rik	1.89896	3.86813	7.81408	4.95096	2.02699	1.37296	3.47931	2.10952	7.55525	9.483	7.73998	3.92472
gene-4932411N23Rik	0	0	0	0	45.9451	51.4858	55.669	56.9572	11.3329	11.3796	17.415	11.7741
gene-4932412D23Rik	0	1.93407	0	0	120.944	129.744	134.997	130.791	124.662	130.865	148.995	139.327
gene-4932413F04Rik	0	0	0.976767	0	18.9186	21.2808	24.3552	16.8762	13.2217	7.5864	11.61	7.84943
gene-4932414J04Rik	0	0	0	0	7.4323	4.80534	6.26276	5.6254	7.55525	9.483	7.73998	3.92472
gene-4932414N04Rik	1.89896	0	1.95352	1.98038	561.477	569.09	559.473	562.54	247.434	246.558	253.484	255.107
gene-4932415M13Rik	0	0.967033	0	0	70.9447	63.156	81.4158	80.8651	13.2217	34.1388	17.415	17.6612
gene-4932416K20Rik	0	0	0	0	16.8916	10.2972	19.4841	19.6889	20.7769	7.5864	17.415	19.6236
gene-4932429P05Rik	0	0.967033	0	0	26.3509	43.9346	40.36	36.5651	16.9993	11.3796	9.67498	15.6989
gene-4932431L22Rik	0	0	0	0	0	0	0	0	0	0	0	0
gene-4932431P20Rik	0	0.967054	0.97676	0.99028	146.619	135.236	141.956	148.37	132.217	127.072	129.645	153.064
gene-4932435O22Rik	0.949482	0	2.93028	0	12.8376	11.6701	11.8297	11.954	15.1105	9.48301	7.73999	9.81179
gene-4932437C15Rik	0	0	0	0	24.9996	21.9673	16.7007	16.173	37.7762	24.6558	36.7649	29.4354
gene-4932438A13Rik	243.068	263.033	253.958	267.352	580.395	621.262	581.741	617.388	434.427	369.837	390.869	416.02
gene-4932438H23Rik	42.7267	41.5824	48.838	45.5488	117.566	107.091	112.73	97.7413	47.2203	60.6912	96.7498	74.5696
gene-4932441J04Rik	0.949483	1.93407	0.976761	1.98038	5.40542	0	0.695877	0	0	0	0	0
gene-4932443L11Rik	0	0	0	0	6.08098	4.11887	6.2628	4.92244	9.44406	5.69009	9.67498	1.96238
gene-4932702P03Rik	0	0	0	0	0.675664	2.74591	1.39193	1.40635	0	0	0	0
gene-4933400A11Rik	1.89902	1.93407	0.976772	0	183.105	169.56	176.053	168.762	39.665	39.8287	52.2449	58.8708
gene-4933400B14Rik	0	0	0	0	3.37832	2.74591	3.47931	3.51587	5.66643	0	0	3.92472
gene-4933400C23Rik	0	0	0	0	2.02699	0	0	1.40635	0	0	0	3.92472
gene-4933400F21Rik	0.949482	0	0.97676	0	118.241	116.015	115.513	87.1937	64.2196	62.5878	61.9198	54.946
gene-4933400L20Rik	0	0	0	0	29.0535	28.1456	25.051	26.0175	28.3322	34.1388	36.7649	23.5483
gene-4933401B06Rik	0	1.93407	0.97676	0	62.1611	66.5883	75.1531	68.9111	49.1091	55.0014	56.1149	52.9837
gene-4933401D09Rik	0	0	0	0	1.35133	0.686478	1.39172	0.703175	0	0	0	0
gene-4933401H06Rik	0.949483	0.967081	0	0	94.5929	109.15	118.992	115.321	103.885	125.176	100.62	104.005
gene-4933402C05Rik	0	0	0	0	4.72965	4.11887	4.87103	6.32857	3.77762	0	1.935	0
gene-4933402C06Rik	0	0	0	0.990192	41.8912	35.6968	47.3186	41.4873	15.1105	36.0354	48.3749	35.3224
gene-4933402D24Rik	0	0	0	0	38.5128	46.6805	34.0972	37.9714	35.8874	36.0354	25.1549	29.4354
gene-4933402J07Rik	4.74741	5.8022	1.95352	4.95096	734.447	709.818	706.996	748.178	536.422	551.911	547.604	537.686
gene-4933402J10Rik	3.79793	3.86813	0	0.990192	489.181	435.913	464.14	441.594	296.543	282.594	259.289	288.467
gene-4933402J15Rik	0	0	0	0	1.35133	0.686478	0.695862	0.703175	0	0	0	0
gene-4933402N03Rik	0	0	0	0.990192	115.539	89.2421	115.513	97.0381	45.3315	53.1048	34.8299	41.2095
gene-4933402N22Rik	0	0	0	0	41.8912	57.6641	57.7565	52.0349	20.7769	15.1728	9.67498	17.6612
gene-4933403O08Rik	0	0	0	0	41.2155	42.5616	41.7517	35.1587	43.4427	24.6558	15.48	31.3977
gene-4933404G15Rik	0	0.967033	1.95352	0	195.943	177.798	201.8	198.998	83.1077	111.899	116.1	92.2308
gene-4933404K08Rik	0	0	0	0	16.2159	21.2808	18.7883	18.2825	0	0	1.935	0
gene-4933404K13Rik	0	0	0	0	12.8376	17.1619	13.9172	10.5476	28.3322	18.966	30.9599	31.3977
gene-4933404O12Rik	5.69689	3.86813	3.90704	5.94115	95.2686	116.701	103.683	97.0381	103.885	83.4504	102.555	102.043
gene-4933405D12Rik	0.949482	0	0.97676	0.990192	8.10797	12.3566	6.26276	7.03175	11.3329	3.7932	15.48	9.81179
gene-4933405E24Rik	0	0	0	0	14.189	19.2214	14.6131	11.2508	16.9993	5.68981	1.935	15.6989
gene-4933405L10Rik	0	0	0.976746	0	62.8367	54.9182	59.1483	47.8159	151.105	147.935	147.06	121.666
gene-4933405O20Rik	1.89896	1.93407	0.97676	0	297.968	311.661	275.561	298.849	139.772	136.555	156.735	151.102
gene-4933406B17Rik	22.7876	22.2418	27.3493	26.7352	31.7562	31.578	27.1386	32.346	13.2217	11.3796	11.61	7.84943
gene-4933406C10Rik	2.84845	3.86813	3.90704	1.98038	22.2969	22.6538	26.4428	24.6111	7.55525	9.483	7.73998	21.5859
gene-4933406D12Rik	0	0	0.97676	0	4.05398	7.55126	2.08759	4.21905	1.88881	3.7932	5.80499	1.96236
gene-4933406F09Rik	0	0	0	0	43.9182	43.2481	57.0607	39.3778	35.8874	17.0694	30.9599	23.5483
gene-4933406G16Rik	0	1.93407	0	0.990192	18.9186	17.8484	15.309	16.173	7.55525	5.6898	5.80499	3.92472
gene-4933406I18Rik	0	0	0	1.98038	13.5134	17.1619	16.7007	19.6889	5.66643	17.0694	17.415	15.6989
gene-4933406J09Rik	0	0	0	0	1.35174	3.43285	2.0879	6.32857	5.66643	1.9024	1.94091	0
gene-4933406J10Rik	0.949486	0	0	0	12.8376	10.9837	9.74207	7.03175	5.66644	7.5864	9.67498	13.7365
gene-4933406K04Rik	0	0	0	1.98038	77.0257	81.6909	76.5448	78.0524	18.8881	18.966	17.415	13.7365
gene-4933407E24Rik	0	0	0	0	12.162	7.55126	9.74207	12.6571	9.44406	11.3796	7.73998	5.88707
gene-4933407G14Rik	0	0	0	0	0	0	0.695862	0	0	1.8966	1.935	0
gene-4933407I05Rik	0	0	0	0	18.9186	28.1456	18.0924	20.3921	37.7762	43.6218	32.8949	31.3977
gene-4933407K13Rik	18.0402	22.2418	27.3493	23.7646	39.8642	36.3833	27.1386	34.4556	11.3329	24.6558	36.7649	23.5483
gene-4933407L21Rik	0.949482	0.967033	1.95352	0.990192	4.05398	4.80534	3.47931	2.8127	3.77762	9.483	1.935	7.84943
gene-4933407O12Rik	0.949482	2.9011	0.97676	0	24.3239	29.5185	30.6179	27.4238	43.4427	30.3456	42.5699	49.059
gene-4933408J17Rik	0	0	0	0	13.5133	15.789	11.1338	11.2508	24.5546	18.966	23.2199	9.81179
gene-4933408N05Rik	0	1.93407	0	0.990192	16.8916	8.23773	9.0462	8.4381	11.3329	15.1728	7.73998	9.81179
gene-4933409F18Rik	0.949482	0.967033	0	0	55.4044	59.7236	67.4986	52.0349	32.1098	32.2422	27.0899	17.6612
gene-4933409G03Rik	0.949482	0.967033	0.97676	1.98038	293.914	295.185	305.483	319.241	173.771	178.28	152.865	194.273
gene-4933409K07Rik	0	0.967033	0	0	1.35133	2.74591	2.08759	1.40635	1.88881	3.7932	3.86999	0
gene-4933411E08Rik	0	0.967033	0.97676	1.98038	47.2965	42.5616	56.3648	47.1127	54.7755	41.7252	40.6349	41.2095
gene-4933411G06Rik	0.949482	0	1.95352	0	166.213	164.755	169.094	156.105	128.439	111.899	133.515	143.252
gene-4933411K16Rik	37.0298	33.8462	36.1401	41.588	2529.69	2472.69	2535.72	2586.28	3528.3	3597.85	3508.15	3410.58
gene-4933412E12Rik	37.0298	25.1429	31.2563	32.6763	83.7823	67.9613	75.1531	79.4588	50.9979	41.7252	59.9849	43.1719
gene-4933412E24Rik	0	0	0	0	58.7828	54.2317	56.3648	47.1127	41.5539	43.6218	42.5699	37.2848
gene-4933412O06Rik	0	0.967033	0	0	35.1345	24.0267	32.7055	28.8302	22.6657	34.1388	19.35	23.5483
gene-4933413J09Rik	0	0	0.97676	0	14.189	10.9836	11.1338	10.5476	1.88881	3.7932	1.935	3.92472
gene-4933413L06Rik	0	0	0.97676	0	20.9456	20.5943	18.7883	29.5333	22.6657	15.1728	13.545	13.7365
gene-4933414I15Rik	1.89896	0	0	0	94.5929	90.6151	107.859	107.586	96.3294	89.1402	92.8798	100.08
gene-4933416E03Rik	0	0	0	0.990192	2.70266	1.37296	5.5669	2.8127	1.88881	0	1.935	1.96236
gene-4933416E14Rik	0	0	0	0	2.70266	2.05943	2.78345	2.10952	1.88881	0	0	1.96236
gene-4933416I08Rik	0	0	0.97676	0	33.7832	26.0862	19.4841	33.7524	15.1105	32.2422	15.48	11.7741
gene-4933416M06Rik	0	0	0	0	10.8106	10.9836	14.6131	12.6571	7.55525	5.68987	5.80499	7.84946
gene-4933416M07Rik	0	0	0	0	30.4049	30.8915	36.1849	39.3778	18.8882	28.449	13.545	31.3977
gene-4933416O17Rik	0	0.967033	0.97676	0	143.916	172.992	171.182	152.589	115.218	142.245	112.23	88.3061
gene-4933417A18Rik	1.89897	1.93407	0.976833	3.96078	597.287	617.83	608.88	582.932	264.434	273.111	257.354	208.01
gene-4933417D19Rik	0.94949	0.967043	0.976776	0.990203	67.5664	67.2748	77.9365	63.2859	94.4408	113.796	90.9449	90.2685
gene-4933417E11Rik	0.949482	0	0	0.990192	3.37832	6.86478	4.17517	2.8127	1.88881	7.5864	5.80499	3.92472
gene-4933417G07Rik	0	0	0	0	15.5403	16.4755	11.8297	19.6892	5.66651	5.68985	7.74007	3.92472
gene-4933417O13Rik	0	0	0.97676	0	45.9452	35.0104	38.2724	36.5651	30.221	28.449	21.285	21.5859
gene-4933421I07Rik	0.949482	0	0.97676	0	45.9451	59.0371	59.8441	56.9572	47.2203	34.1388	59.9849	43.1719
gene-4933421O10Rik	123.433	111.209	99.6296	114.862	141.214	146.906	144.043	146.26	145.438	144.142	154.8	137.365
gene-4933422A05Rik	0	1.93407	0	0.990192	35.1345	41.8751	32.7055	37.2683	20.7769	26.5524	23.2199	21.5859
gene-4933423K11Rik	0	0	0	0	0	0	0	0	1.88881	0	0	0
gene-4933424G05Rik	0	0	0	0	2.70266	2.74591	2.08759	2.10952	0	1.8966	0	0
gene-4933424G06Rik	0.949482	0	0.97676	0	121.62	137.983	134.301	125.869	120.884	163.108	123.84	162.876
gene-4933424L21Rik	0	0	0	0	24.9997	31.5781	28.5304	23.908	22.6657	13.2763	27.0901	27.473
gene-4933424M12Rik	0	0	0	0.990192	2.70266	0.686478	1.39172	3.51587	5.66643	0	5.80499	0
gene-4933425B07Rik	0	0.967033	0	0	6.75664	2.05943	6.95862	9.14127	7.55525	1.8966	5.80499	7.84943
gene-4933426B08Rik	0	0.967033	2.93028	0	0	1.37296	1.39172	0	0	1.8966	0	3.92477
gene-4933427D06Rik	0	0	0	0	3.37832	6.86478	9.74207	7.03175	5.66643	0	0	0
gene-4933427D14Rik	40.8277	45.4506	53.7218	45.5488	202.699	194.96	199.712	218.687	128.439	119.486	141.255	135.403
gene-4933427E11Rik	0	0	2.93028	3.96077	166.213	164.755	161.44	151.183	175.66	159.314	145.125	178.575
gene-4933427E13Rik	0	0	0	0	11.4863	6.1783	10.4379	9.84445	3.77762	7.5864	3.86999	9.81179
gene-4933427I04Rik	0.949482	0	0	0.990192	242.563	255.37	221.98	254.549	92.5518	66.381	63.8548	84.3814
gene-4933427I22Rik	0	0	0	0	6.08098	4.80534	3.47931	4.21905	7.55525	7.5864	3.86999	5.88707
gene-4933428C19Rik	0	0	0	0	3.37832	2.05943	2.78345	5.6254	7.55525	3.7932	9.67498	7.84943
gene-4933428G20Rik	0.949709	2.9011	1.95353	0.99028	35.8102	45.3076	49.4068	47.1128	69.886	45.519	40.6352	66.7202
gene-4933428M09Rik	0	0	0	0.990192	74.323	68.6478	66.1069	70.3175	54.7755	41.7252	44.5049	51.0213
gene-4933429K18Rik	0	0	0	0	3.37832	3.43239	4.17517	6.32857	7.55525	3.7932	9.67498	1.96236
gene-4933429O19Rik	0	0	0	0.990192	69.5934	74.1396	53.5814	58.3635	43.4427	58.7946	61.9198	49.059
gene-4933430H16Rik	0	1.93407	0.97676	0	23.6482	18.5349	20.18	23.2048	15.1105	13.2762	17.415	3.92472
gene-4933430I17Rik	2.84845	5.8022	8.79084	6.93134	123.646	126.998	114.121	121.649	58.5532	70.1742	58.0499	56.9084
gene-4933430M04Rik	0	0	0	0	0.675664	0	0.695862	1.40635	1.88881	0	0	0
gene-4933430N04Rik	0	0	0	0	20.9456	21.9673	21.5717	18.9857	26.4434	28.449	15.48	13.7365
gene-4933431E20Rik	88.3022	83.1653	63.4897	69.3137	44.5975	42.5634	58.4524	42.8937	16.9996	30.3459	25.1549	11.7742
gene-4933431G14Rik	0.949494	0	0	0	67.5664	89.9286	86.9828	70.3175	67.9974	81.5538	48.3749	70.6449
gene-4933431J24Rik	0	0	0	0	89.1876	80.3179	96.7248	96.335	113.329	110.003	131.58	107.93
gene-4933431K23Rik	0.949482	0	0	0	2.027	1.37296	1.39175	0.703177	0	1.89662	3.87001	1.96236
gene-4933432G23Rik	0	0	0	0	0	0	0	0	0	0	0	0
gene-4933432I03Rik	0	0	0	0	0	0	0	0	0	0	0	0
gene-4933432I09Rik	0	0	0	0	39.8642	26.7726	38.9683	36.5651	62.3308	43.6218	63.8548	56.9084
gene-4933432K03Rik	0.949482	0	0	0.990192	197.97	199.079	201.8	180.716	307.876	345.181	272.834	280.617
gene-4933433F19Rik	0	0	0	0	0.675664	0	2.08759	1.40635	0	0	0	0
gene-4933433G08Rik	0	0	0	0.990192	26.3509	34.3239	33.4014	30.9397	24.5546	13.2762	23.2199	15.6989
gene-4933433G15Rik	0	0	3.90704	0.990192	39.8642	56.9777	54.9731	43.5968	45.3315	41.7252	52.2449	33.3601
gene-4933433G19Rik	0	0	0	0	5.40549	5.49182	10.4379	9.84465	13.2217	11.3796	5.80499	9.81184
gene-4933433H22Rik	0	0	0	0	11.4863	16.4755	8.35034	10.5476	22.6657	5.6898	23.2199	15.6989
gene-4933433N18Rik	0	0	0	0	0	0	0	0	0	0	0	0
gene-4933434E20Rik	344.662	313.319	326.238	357.462	459.453	457.196	477.361	478.159	236.101	254.145	228.329	235.483
gene-4933434P08Rik	0	0	0.97676	0	9.45929	4.11887	2.78345	8.4381	3.77762	1.8966	3.86999	1.96236
gene-4933435C09Rik	0.949482	0	0	0.990192	2.70266	3.43239	3.47931	3.51587	1.88881	1.8966	1.935	1.96236
gene-4933436E23Rik	0	0	0	0	0	0	0	0.703187	0	0	0	0
gene-4933436H12Rik	0	0	0	0	37.8372	27.4591	29.9221	37.2683	26.4434	30.3456	21.2849	27.473
gene-4933436I01Rik	0	0	0	0	165.538	174.365	171.182	182.825	33.9986	49.3116	52.2449	52.9837
gene-4933438B17Rik	0	0	0.97676	0	14.8646	17.1619	15.309	14.7667	30.221	13.2762	11.61	13.7365
gene-4933438K21Rik	0	0	0	0	10.135	11.6701	9.74207	18.9857	5.66643	18.966	3.86999	7.84943
gene-4933439C10Rik	77.8576	83.1649	75.2116	75.2546	40.5398	42.5622	41.7522	45.0032	32.1115	24.6558	15.48	27.4731
gene-4933439K11Rik	0.949482	0.967033	0.97676	1.98038	4.7298	7.5514	8.3505	7.0319	20.7771	11.3798	9.67512	3.92484
gene-4933440J02Rik	0	0	0	0	4.05398	4.11888	4.87103	6.32858	7.5553	3.7932	11.61	5.88707
gene-4933440M02Rik	0	0.967033	2.93028	0.990192	147.295	142.101	134.997	162.433	113.328	113.796	129.644	127.553
gene-4933440N22Rik	18.0402	22.2418	25.3958	22.7744	82.431	65.9019	69.5862	75.2397	71.7748	64.4844	52.2449	56.9084
gene-5031410I06Rik	0	0	0	0.990192	1.35133	1.37296	2.08759	7.73492	1.88881	0	0	0
gene-5031425E22Rik	68.3633	59.9562	79.1177	55.4508	29.0544	30.8915	31.3149	29.5334	18.8889	7.58762	21.285	25.5118
gene-5031425F14Rik	0.949482	0	0.97676	0	0	0.686478	0	0	0	0	0	0
gene-5031426D15Rik	0.949889	3.86838	4.88384	2.97059	4.054	1.37298	1.3918	0.703179	37.7764	17.0694	5.80521	11.7742
gene-5031434C07Rik	0	0	0	0.990278	0	0	0.695862	0	0	0	0	0
gene-5031434O11Rik	10.4443	7.73626	12.6979	9.90192	3.37832	3.43235	4.17513	2.10949	0	3.7932	1.935	1.96236
gene-5031439G07Rik	129.13	126.681	135.77	134.666	129.727	125.625	128.039	105.476	228.544	238.972	195.435	225.671
gene-5033403F01Rik	6.64638	14.5055	10.7444	8.91186	10.1351	6.1783	9.04623	21.7985	0	3.7932	7.73998	3.92472
gene-5033403H07Rik	54.1205	52.2198	48.838	52.4802	14.1889	23.3402	13.2214	26.7206	1.88881	1.8966	5.80499	0
gene-5033404E19Rik	0	0	0	0	0	0	0	0	0	0	0	0
gene-5033406O09Rik	18.9896	12.5714	13.6746	24.7548	14.1889	13.0431	15.309	11.954	13.2217	7.5864	5.80499	5.88707
gene-5033417F24Rik	5.69688	3.86813	7.81408	7.92153	13.5133	13.043	9.74207	9.14127	13.2217	7.5864	13.545	11.7741
gene-5033421B08Rik	19.9391	14.5055	12.6979	18.8136	17.5673	16.4755	16.7007	13.3603	18.8881	9.483	21.2849	11.7741
gene-5033426O07Rik	0	0	0	0	0	0	0	0	0	0	0	0
gene-5033430I15Rik	5.69689	8.7033	6.83732	7.92153	0.675664	2.05943	2.08759	1.40635	0	1.8966	7.73998	7.84943
gene-5330411J11Rik	0	0	0	0	0	0	0.695862	4.21905	0	1.8966	1.935	0
gene-5330413P13Rik	2.84845	2.9011	0	0.990192	0	0.686478	1.39172	0.703175	0	0	1.935	0
gene-5330416C01Rik	0	0	0	0	0.675664	0.686478	0.695862	0	0	0	0	0
gene-5330425B07Rik	0	0	0	0	0	0	0	0	1.88881	0	0	0
gene-5330429C05Rik	0	0	0	0	0	0	0	0	0	0	0	0
gene-5330434G04Rik	0	0	0	0	0	0	0	0	0	0	0	0
gene-5330438D12Rik	17.0908	16.4396	16.605	24.7548	12.162	23.3404	20.18	16.1732	11.3332	9.48301	11.61	11.7741
gene-5330439A09Rik	0	0	0	0	0	1.37307	1.39183	1.40638	1.88881	0	0	0
gene-5330439B14Rik	0	0	0	0	0	0	0	0	0	0	0	0
gene-5330439K02Rik	0	0	0	0	0	0	0	0	0	0	0	0
gene-5430400D12Rik	2.84845	1.93407	0.97676	0.990192	0.675664	3.43239	1.39172	2.8127	0	0	1.935	0
gene-5430401F13Rik	0	0	0	0	0	0.686478	2.08759	0	0	0	0	0
gene-5430401H09Rik	0	0	0.97676	2.97057	0.675664	0.686478	1.39172	0.703175	1.88881	0	0	1.96236
gene-5430402E10Rik	0	2.9011	2.93028	2.97057	0.675664	0	0	0	0	0	0	0
gene-5430402O13Rik	11.3938	8.7033	20.512	20.794	29.0535	24.0267	20.8759	24.6111	20.7769	30.3456	30.9599	19.6236
gene-5430403G16Rik	15.1917	15.4725	16.6049	17.8234	6.75664	8.23773	6.95862	7.03175	0	1.8966	0	3.92472
gene-5430403N17Rik	0	0	0	0	0	0	0	0	0	0	0	0
gene-5430405H02Rik	8.54535	4.83517	7.81409	7.92154	5.40539	5.49183	6.26285	2.10961	11.3329	9.48308	7.73999	7.84944
gene-5430416N02Rik	4.74741	6.76923	15.6282	12.8725	16.2159	15.789	15.309	18.9857	13.2217	5.6898	7.73998	9.81179
gene-5430421F17Rik	0.949482	0	0	0	0	0	0	0	0	1.8966	0	0
gene-5430425K12Rik	1.89896	4.83517	0.97676	2.97057	0.675664	3.43239	0.695862	0	1.88881	0	1.935	0
gene-5430427M07Rik	0	0	0	0	0	0	0	0	0	0	0	0
gene-5430428K19Rik	0	0	0	0	0	0	0	0	0	0	0	0
gene-5430431A17Rik	0	0	0	0	0.675664	0	0	0.703175	7.55525	7.5864	5.80499	9.81179
gene-5430434I15Rik	0	0	0	0	0	0	0	0	0	0	0	0
gene-5430435K18Rik	0	0	0	0	0	0	0	0	0	0	0	0
gene-5430437J10Rik	0.949482	0	0	0	0	0.686478	0	0	0	0	1.935	1.96236
gene-5430440P10Rik	0	0	0.97676	0	0	0.686478	0	0.703175	0	0	0	0
gene-5530400C23Rik	0	0	0	0	0	0	0	0	0	0	0	0
gene-5530401A14Rik	0	0.967033	0	0	0	0	0	0	0	0	0	0
gene-5530601H04Rik	10.4443	9.67033	15.6282	13.8627	6.08098	6.1783	3.47931	5.6254	5.66643	1.8966	0	7.84943
gene-5730403I07Rik	0.949482	0.967033	0.97676	0	29.7292	34.3239	34.7931	32.346	35.8874	53.1048	36.7649	25.5107
gene-5730405A17Rik	0	1.93407	0	0	0	0.686478	0	0.703175	0	0	0	0
gene-5730405O15Rik	6.64638	3.86813	9.7676	11.8823	4.72965	2.74591	3.47931	4.21905	0	3.7932	1.935	0
gene-5730408K05Rik	2.36153	5.80225	4.88384	3.96081	1.35138	0.686515	1.39176	1.40635	6.69864	9.40165	3.87003	2.37331
gene-5730409E04Rik	88.3019	74.4616	84.0014	76.2448	18.9186	19.2214	25.7469	21.7984	33.9986	15.1728	23.2199	23.5483
gene-5730409K12Rik	0	0	0	0	0.67576	0	0.695862	0	0	1.8966	0	5.88707
gene-5730412P04Rik	1.89897	5.8022	2.93028	4.95096	2.70277	6.17832	4.87103	2.8127	0	0	0	3.92477
gene-5730416F02Rik	0	0	0	0	0	0	0	0	0	0	0	0
gene-5730419F03Rik	0	0	0	0	2.02699	2.0594	0.695866	4.21905	1.88881	0	0	5.88708
gene-5730420D15Rik	0.949482	0	0.97676	0.990192	0	0	0	0	0	0	0	0
gene-5730435O14Rik	0	0	0	0	0	0	0	0	0	0	0	0
gene-5730455P16Rik	113.938	133.451	99.6296	104.96	57.4314	55.6047	54.2772	62.5826	30.221	37.932	36.7649	35.3224
gene-5730460C07Rik	0	0	0	0	0	0	0	0	0	1.8966	0	0
gene-5730480H06Rik	18.0402	18.3736	21.4887	15.8431	12.162	13.0431	9.0462	11.954	3.77762	1.8966	3.86999	5.88707
gene-5730488B01Rik	0	0	0	0	0	0	0	0	0	0	0	0
gene-5730507C01Rik	3.79793	5.8022	2.93028	7.92153	3.37832	2.74591	2.08759	2.8127	1.88881	0	3.86999	3.92472
gene-5730522E02Rik	0.949482	0	0	0	0	1.37296	1.39172	0	0	0	0	0
gene-5730552O08Rik	0	0	2.93028	1.98038	0	0.686478	0.695862	0	0	0	0	0
gene-5730596B20Rik	8.54534	10.6374	8.79084	9.90192	0.675664	4.11894	0.695862	1.40635	0	0	0	0
gene-5830408C22Rik	0	0	0	0	0	0	0	0	0	0	0	0
gene-5830411N06Rik	0	0	0	0	0	0	0.695862	0	0	0	0	0
gene-5830416I19Rik	7.59586	5.8022	11.7211	9.90192	2.02699	2.05943	3.47931	1.40635	0	0	0	0
gene-5830417I10Rik	52.2216	48.3517	49.8148	42.5783	62.8367	43.9346	64.0193	53.4413	73.6637	68.2776	52.2449	72.6073
gene-5830418P13Rik	0	0	0	0	0	0.686478	0	0	1.88881	1.8966	1.935	3.92472
gene-5830428M24Rik	27.535	18.3736	30.2796	21.7842	8.10797	6.86478	3.47931	4.21905	0	0	0	0
gene-5830432E09Rik	0	0	0	0	0	0.686478	0	0	0	0	1.935	1.96236
gene-5830433I10Rik	6.64638	3.86813	3.90704	9.90192	8.10797	4.80534	9.74207	9.14127	28.3322	28.449	29.0249	27.473
gene-5830444B04Rik	8.54534	11.6044	9.7676	8.91172	2.70267	5.49201	7.65448	4.92222	0	1.8966	1.935	3.92472
gene-5830448L01Rik	5.69689	7.73627	4.8838	3.96077	68.9177	46.6805	56.3648	44.3	77.4413	68.2788	79.3348	64.7578
gene-5830454E08Rik	6.64638	10.6374	7.81408	9.90192	16.8916	11.6701	8.35034	11.954	16.9993	13.2762	11.61	19.6236
gene-5930403L14Rik	24.6865	30.9451	33.2099	27.7254	10.135	6.1783	4.87103	7.73492	3.77762	0	1.935	3.92472
gene-5930403N24Rik	1.89896	0.967033	0	1.98038	0.675664	2.05943	0	1.40635	0	0	0	0
gene-5930430L01Rik	9.49482	13.5385	6.83731	18.8137	2.02699	8.23774	3.47931	5.6254	5.66643	5.6898	5.80498	15.6989
gene-5930438M14Rik	0	0.967033	1.95352	0.990192	0	0	0.695862	0	0	0	0	0
gene-6030407O03Rik	0	1.93407	0	0	0	0	0.695862	0.703175	0	0	0	0
gene-6030426L16Rik	5.69689	4.83517	1.95352	6.93134	2.02699	2.05943	1.39173	1.40635	0	0	5.80499	3.92472
gene-6030440G07Rik	1.89896	0	0.97676	0.990192	0	0.686478	0	0	0	0	0	0
gene-6030442E23Rik	0	0	0	0	0	0	0	0	0	0	0	0
gene-6030442K20Rik	0.949482	0.967033	0.97676	3.96077	0	0	0.695862	0.703175	0	0	0	0
gene-6030443J06Rik	2.84845	0	2.93028	2.97057	4.05398	9.61069	11.8297	11.954	11.3329	7.5864	19.35	9.81179
gene-6030458C11Rik	84.5039	90.9011	77.1641	77.2349	45.2695	38.4428	41.7517	35.1587	32.1098	20.8626	27.0899	19.6236
gene-6030466F02Rik	0	0.967033	0	0	0	0	0	0	0	0	0	0
gene-6030468B19Rik	0	0	0	0	0	0	0	0	0	0	0	0
gene-6030469F06Rik	0	0	0	0	0.675664	0	0	0	0	0	0	0
gene-6030471H07Rik	0	0	0	0	0	0	0	0	0	0	0	1.96236
gene-6030498E09Rik	0	0	0	0	2.02699	2.05943	2.78345	0.703175	0	0	3.86999	0
gene-6230400D17Rik	1.89896	2.9011	4.8838	0.990192	0.675664	0	0.695862	1.40635	1.88881	3.7932	0	0
gene-6330403K07Rik	12.3433	21.2747	13.6746	18.8136	2.70266	4.80534	5.5669	7.73492	3.77762	0	0	0
gene-6330407A03Rik	0	0	0	0	0	0	0	0	0	1.8966	0	3.92472
gene-6330409D20Rik	0	0.96707	0	0	0	0	0	1.40635	0	0	0	0
gene-6330410L21Rik	0	0	1.95373	0	4.05398	3.43239	3.47933	0.703206	9.44413	3.7932	3.87	7.84943
gene-6330415B21Rik	0	0	0	0	0	0	0	0	1.88892	0	0	0
gene-6330415G19Rik	9.49482	13.5385	12.6979	9.90192	8.10797	4.80534	5.5669	4.92222	1.88881	7.5864	5.80499	0
gene-6330418K02Rik	17.0908	12.5714	14.6514	25.7454	14.8646	11.6702	6.95862	9.14147	5.66646	11.3796	7.73999	5.88726
gene-6330420H09Rik	0	0	0	0	0	0	0	0	0	0	0	0
gene-6330525I24Rik	0.949482	0	0	0	0.675664	0	0	0	0	0	1.935	0
gene-6330537M06Rik	0	0	0	0	0	0.686478	0.695862	0	3.77762	0	0	0
gene-6330549D23Rik	7.59586	5.8022	7.81408	4.95096	6.08098	2.74591	4.17517	2.8127	0	3.7932	0	0
gene-6430411K18Rik	0.949485	0	0	0	0	0	0	0	0	3.7932	0	3.92472
gene-6430503K07Rik	0	0	0	0	0	0	0	0	0	0	0	0
gene-6430548M08Rik	89.2514	70.5934	86.9317	83.1761	44.5938	52.1723	43.8393	49.9254	47.2203	43.6218	32.8949	41.2095
gene-6430550D23Rik	16.1427	11.6048	13.6753	12.8708	32.432	32.9484	50.7979	52.7393	18.8882	36.0354	38.6999	25.511
gene-6430553K19Rik	0	0	0	0	0	0	0	0.703175	0	0	0	0
gene-6430562O15Rik	1.89914	2.9011	1.95362	2.97074	0	0	0.695865	1.40641	0	0	0	3.92472
gene-6430571L13Rik	1.89896	0.967033	0	1.98038	0.675664	0.686478	0	1.40635	3.77762	5.6898	7.73998	0
gene-6430573P05Rik	9.49484	6.76923	15.6282	5.94115	11.4863	8.92425	9.74207	11.954	9.44406	7.5864	13.545	11.7741
gene-6430584L05Rik	1.89896	2.9011	0.97676	0.990192	0	0	0	0	0	0	1.935	0
gene-6430590A07Rik	0	0	3.90713	0	0	0	0	0.703187	5.66677	5.6898	1.93568	1.96278
gene-6430590A10Rik	0	0	0	0	2.02699	0	0	0	0	0	0	0
gene-6430628N08Rik	0	1.93407	1.95352	0.990192	0	0.686478	0	0	0	0	0	0
gene-6430710C18Rik	0	0	0	0	3.37832	2.74591	5.5669	4.21905	5.66643	5.6898	1.935	5.88707
gene-6530402F18Rik	14.2422	19.3407	8.79084	11.8823	3.37833	2.74591	5.5669	8.4381	11.3329	5.68981	7.73998	13.7365
gene-6530403H02Rik	0	0.967033	0	0.990192	0	0	0	0	0	0	0	0
gene-6530409C15Rik	1.89897	2.9011	0.97676	3.96077	1.35135	2.74591	3.47931	1.40649	3.77763	1.8966	0	0
gene-6530411M01Rik	0	0	0	0	0	0	0	0	0	0	0	0
gene-6720432D03Rik	0	0	0	0	0	0	0	0	0	0	0	0
gene-6720468P15Rik	0	0	0	0	12.162	10.9836	15.309	12.6571	13.2217	13.2762	7.73998	11.7741
gene-6720473M11Rik	0	0	0	2.97057	0	4.80534	0	2.8127	1.88881	1.8966	1.935	0
gene-6720483E21Rik	0	0	0.97676	0	0	0.686478	0	0	1.88881	0	1.935	0
gene-6720489N17Rik	9.49482	6.76923	10.7444	9.90192	2.02699	3.43239	2.78345	7.03175	1.88881	0	0	0
gene-6820408C15Rik	7.59586	7.73627	10.7444	5.94115	197.97	194.96	208.759	192.67	217.213	267.421	243.809	276.693
gene-6820426E19Rik	0	0	0	0	0	0	0	0	0	0	0	0
gene-6820431F20Rik	7.59586	12.5714	9.7676	6.93134	16.2159	11.6701	9.0462	11.2508	7.55525	7.5864	13.545	1.96236
gene-7330404K18Rik	0	0	0	0	0	0	0	0.703175	0	0	0	0
gene-7420426K07Rik	0	0	0	0	0	0	0	0	0	0	0	0
gene-7420700N18Rik	0	0	0	0	0	0	0	0	1.88881	0	0	0
gene-7420701I03Rik	0	0	0	0	0	0	0	0	0	0	0	0
gene-7530416G11Rik	0	0	0	0	0	0	0	0	0	0	0	0
gene-7530428D23Rik	0	0	0	0	0	0	0.695862	0	0	0	0	0
gene-7630403G23Rik	0	0	0	0	0	0	0	0	0	0	0	0
gene-8030423F21Rik	0.949482	0	0	0.990192	0	0.686478	0	2.10952	0	0	0	0
gene-8030423J24Rik	0	0	0	0	0	0.686478	0.695862	0	0	0	0	0
gene-8030431J09Rik	0	0.967033	3.90704	0.990192	2.02699	2.05943	2.08759	2.10952	18.8881	20.8626	25.1549	15.6989
gene-8030442B05Rik	0	0	0	0	0	0	0	0	0	0	0	0
gene-8030443G20Rik	0.949488	0	0	0.990192	0	0	0	0	0	0	0	0
gene-8030451A03Rik	0	0	0	0	8.10797	15.1025	10.438	9.14127	5.66644	3.79324	5.80502	5.88711
gene-8030451O07Rik	0	0	0	0	0	0	0	0	0	0	0	0
gene-8030453O22Rik	0	0.96706	0	0.990269	0	2.74592	2.0876	0.703186	1.88882	0	0	0
gene-8030455M16Rik	0	0	0	0	0	0	0	0	0	0	0	0
gene-8030462N17Rik	72.1607	63.8242	51.7683	53.4703	60.8098	44.6208	53.5814	49.9254	32.1098	49.3116	32.8949	33.3601
gene-8030474K03Rik	0	0	0	0.990192	16.8916	14.416	17.3965	16.173	18.8881	17.0694	13.545	11.7741
gene-8430415O14Rik	0	0	0	0	0	0.686478	0	0	0	0	0	0
gene-8430419K02Rik	0	1.93407	1.95352	1.98038	0.675664	1.37296	0	0.703175	0	0	0	0
gene-8430422H06Rik	0	0	0	0	0	0	0	0	0	0	0	0
gene-8430423G03Rik	0	0	0	0	0	0	0	0	0	0	0	0
gene-8430426J06Rik	0.949482	3.86813	1.95352	1.98038	59.4584	65.9019	63.3234	64.6921	32.1098	32.2422	40.6349	31.3977
gene-8430429K09Rik	15.1917	23.2095	21.4888	25.745	52.0262	45.3079	49.4062	60.473	22.6659	9.483	25.1549	19.6236
gene-8430430B14Rik	0	1.93407	0	1.98038	0	0	0	0.703175	0	0	0	0
gene-8430431K14Rik	0	0	0	0	0	0	0	0	0	1.8966	0	3.92472
gene-8430432A02Rik	1.8991	2.90114	1.95352	5.94122	3.37833	1.37296	0.695886	2.10958	0	0	0	0
gene-8430436N08Rik	0	0.967033	0	0	0	1.37296	0	0.703175	0	0	0	0
gene-8430437L04Rik	0	0	0	0	0	0	0	0	0	0	0	0
gene-9030025P20Rik	5.69689	12.5714	11.7211	13.8627	8.78363	13.0431	11.8297	5.6254	0	0	7.73998	1.96236
gene-9030204H09Rik	0	0	0	0	0	0	0	0	0	0	0	0
gene-9030404E10Rik	0	0	0	0	0	0	0	0	1.88881	0	1.935	0
gene-9030607J07Rik	1.89915	0	0.97676	0.990192	0	0	0	0	0	0	0	0
gene-9030607L20Rik	1.89896	3.86813	0.97676	0.990192	5.40531	4.80534	7.65448	4.92222	3.77762	7.5864	9.67498	5.88707
gene-9030612E09Rik	0	0	1.95352	0	0.675667	0.68648	0.695865	0	1.88881	3.7932	3.86999	1.96236
gene-9030616G12Rik	0	0	0	0	0	0.686478	0	0	0	0	0	0
gene-9030619P08Rik	1.89896	0.967033	0.97676	6.93134	1.35133	2.05943	0.695862	0.703175	0	1.8966	0	0
gene-9030622O22Rik	0	0	0	0	0.675664	0	0	0	0	0	1.935	0
gene-9030624G23Rik	2.84845	4.83517	4.8838	4.95096	6.08098	8.92421	5.5669	9.14127	7.55525	3.7932	13.545	3.92472
gene-9030625G05Rik	19.9391	25.1429	19.5352	21.7842	9.45929	5.49182	7.65448	4.21905	1.88881	1.8966	5.80499	3.92472
gene-9130001E16Rik	0.949482	0	0.97676	0	0	0	0	0	0	0	3.86999	5.88707
gene-9130002K18Rik	13.2928	37.7143	17.5817	18.8136	5.40531	12.3566	6.26276	9.14127	16.9993	18.966	17.415	7.84943
gene-9130008F23Rik	10.4443	15.4725	15.6282	11.8823	3.37832	3.43239	8.35034	4.21905	0	1.8966	5.80499	1.96236
gene-9130015A21Rik	0	0	0	0	0	0	0	0	0	0	0	0
gene-9130015G15Rik	0	0	0.97676	0	0	0	0	0	0	0	0	0
gene-9130015L21Rik	0	0	0	0	0	0	0	0	0	0	0	0
gene-9130019O22Rik	22.6198	16.3816	17.4899	18.7864	4.83099	6.77303	6.19475	4.92224	0	0	0	7.84943
gene-9130019P16Rik	1.89896	0	0	0	0.675664	0	0	2.10954	0	0	0	0
gene-9130023H24Rik	55.07	41.5824	42.0007	51.49	65.5394	73.4531	74.4572	70.3175	41.5539	41.7252	30.9599	39.2472
gene-9130024F11Rik	0	0.967033	0.97676	0	0	0	0	0	0	0	0	0
gene-9130204K15Rik	0	0	0.97676	0.990192	0.675664	4.11887	0.695862	0.703175	3.77762	3.7932	3.86999	0
gene-9130209A04Rik	0	0	0	0	0	0	0	0	0	0	0	0
gene-9130213A22Rik	0	0	0.976755	1.98038	0	0.686478	0	1.40635	0	0	0	0
gene-9130214F15Rik	0	0.967033	0	0	0	0	0	0	0	0	0	0
gene-9130221F21Rik	0	0	0	0	0	0	0	0.703175	0	0	0	0
gene-9130221H12Rik	14.2593	23.1496	27.1712	22.4302	18.7826	28.6928	30.7687	24.0853	20.7377	28.2602	28.6077	37.2848
gene-9130227L01Rik	0	0	0	0.990192	0.675664	0	0	0.703175	0	0	0	0
gene-9130230L23Rik	128.18	121.846	134.793	126.745	62.1611	53.5453	57.0607	44.3	0	1.8966	0	1.96236
gene-9130401M01Rik	55.07	61.8901	61.5359	57.4311	29.7292	30.205	29.2262	26.0175	50.9979	30.3456	36.7649	27.473
gene-9130409I23Rik	0	0	0	0	0	0	0	0	0	0	0	0
gene-9130410C08Rik	0	0	0	0	7.4323	4.80534	9.74207	1.40635	3.77762	13.2762	5.80499	5.88707
gene-9230009I02Rik	14.2422	7.73627	11.7211	3.96077	3.37832	2.74591	3.47931	2.10952	0	0	0	0
gene-9230019H11Rik	0	0	0	0	8.10797	8.23773	6.26276	11.954	0	0	0	0
gene-9230020A06Rik	11.3938	3.86813	3.90704	4.95096	1.35133	0	4.17517	0.703175	0	0	0	1.96236
gene-9230102K24Rik	50.3226	39.6484	43.9542	52.4802	6.75664	8.92421	12.5255	7.73492	0	0	0	0
gene-9230102O04Rik	7.59586	3.86813	4.8838	2.97057	2.70267	2.05943	1.39172	0.703552	0	0	0	3.92472
gene-9230104M06Rik	0	0	0	0.990192	1.35133	2.05943	2.08759	1.40635	5.66643	3.7932	9.67498	5.88707
gene-9230105E05Rik	52.2215	68.6594	64.4662	68.3232	18.2429	23.3402	18.7883	21.0953	18.8881	24.6558	17.415	15.6989
gene-9230110K08Rik	4.74743	8.70331	11.7212	9.90195	4.72969	4.80537	5.56694	4.21909	0	0	1.935	3.92473
gene-9230112D13Rik	0	0	0	0	0	0	0	0	0	0	0	0
gene-9230112J17Rik	4.74741	1.93407	3.90704	3.96077	2.02699	4.11887	2.78345	2.8127	0	0	0	0
gene-9230114K14Rik	3.79793	2.9011	3.90704	6.93134	6.08098	8.92421	3.47931	7.03175	9.44406	7.5864	5.80499	7.84943
gene-9230116L04Rik	0	0.967146	0	2.97059	0.675814	0.686478	0.695862	0.703175	0	0	0	0
gene-9230116N13Rik	15.1917	14.5056	10.7444	11.8823	6.08098	7.55126	8.35034	4.21907	0	0	1.935	0
gene-9230117E06Rik	11.3938	7.73627	8.79084	5.94115	1.35133	0	0.695867	2.8127	0	0	0	0
gene-9330020H09Rik	12.3433	9.67033	9.7676	16.8333	9.45929	5.49182	6.26276	5.6254	24.5546	39.8286	30.9599	39.2472
gene-9330102E08Rik	24.6865	20.3077	27.3493	22.7744	334.454	348.731	356.281	362.838	260.656	231.385	189.63	235.483
gene-9330104G04Rik	5.69689	6.76923	5.86056	1.98038	18.9186	16.4755	19.4841	26.7206	35.8874	26.5524	44.5049	29.4354
gene-9330111N05Rik	0	0	0	0	0.675664	1.37296	0	0	0	0	0	0
gene-9330117O12Rik	0.949482	0	0	0	0.675664	0	0	0.703175	0	0	0	0
gene-9330133O14Rik	19.9391	24.1758	18.5584	26.7352	10.8106	15.1025	14.6131	9.14127	3.77762	7.5864	5.80499	7.84943
gene-9330136K24Rik	4.74741	8.7034	6.83732	7.92153	2.02707	2.74595	3.47931	2.8128	0	0	0	0
gene-9330151L19Rik	79.7565	93.8027	100.606	103.97	62.1612	63.1561	64.7155	60.4732	18.8881	15.1728	21.2849	15.6989
gene-9330154J02Rik	0	0	0	0	0.675664	0	0	0	0	0	0	0
gene-9330158H04Rik	0	0	0	0	0	0	0	0	0	0	0	0
gene-9330159F19Rik	80.706	91.8682	79.1176	65.3526	10.8106	19.9079	22.9634	15.4698	7.55525	11.3796	11.61	23.5483
gene-9330159H11Rik	0	0	0	0	2.02701	0	0	0	9.44436	11.3799	17.4153	13.7365
gene-9330159M07Rik	12.3433	4.83517	13.6746	17.8234	70.269	50.1129	44.5352	57.6603	50.9979	39.8286	46.4399	43.1719
gene-9330162012Rik	14.2426	26.1102	34.1869	35.6473	17.5673	21.9673	18.7885	15.4698	16.9993	17.0694	19.35	9.81186
gene-9330162B11Rik	0	0	0	0	0	0	0	0	0	0	0	0
gene-9330175E14Rik	0	0.967033	0	0	0	0	0	0.703175	0	0	0	0
gene-9330175M20Rik	0	0	0	0	0	0	0	0	0	0	0	0
gene-9330178D15Rik	0	0	0	0	0	0	0	0	0	0	0	0
gene-9330179D12Rik	5.69759	0.967102	1.95454	1.98045	2.0271	0	1.39183	0.703312	0	0	0	0
gene-9330182O14Rik	0	0	0	0	2.70266	2.74591	2.08759	2.8127	1.88881	1.8966	1.935	0
gene-9330188P03Rik	0	0	0.97676	0	0	0	0	0.703175	0	0	0	1.96236
gene-9330198I05Rik	0.949482	0.967033	0	2.97057	2.02699	0	2.78345	2.10952	0	0	0	3.92472
gene-9330198N18Rik	0	0	0	0	0.675676	0.686475	0	0	0	0	0	1.96234
gene-9330199G10Rik	0	0	0	0	0	0	0.695862	1.40635	1.88881	0	3.86999	0
gene-9430014N10Rik	0	0	0	0	0	0	0	0	0	0	0	0
gene-9430015G10Rik	46.5246	51.2528	58.6056	57.4311	139.187	125.625	107.859	123.759	67.9972	81.5538	71.5948	62.7955
gene-9430018G01Rik	0	0	0	0	4.72965	5.49182	8.35034	3.51587	13.2217	5.68981	1.935	1.96236
gene-9430019J16Rik	0	0	0	0	0	0	0	0	0	0	0	0
gene-9430021M05Rik	0.949499	1.93408	0.976803	0	0.675687	0	0	0	0	0	1.93501	0
gene-9430024E24Rik	0	0	0	0	0.675664	0.686478	0	0	0	0	0	0
gene-9430037G07Rik	2.84845	5.8022	1.95352	2.97057	2.70266	1.37296	2.08759	1.40635	1.88881	1.8966	1.935	1.96236
gene-9430038I01Rik	20.8886	18.3736	18.5584	7.92153	6.75664	5.49182	10.4379	4.92222	18.8881	5.6898	7.73998	5.88707
gene-9430041J12Rik	0.949535	0	0.976779	1.98046	2.70266	2.05945	1.39172	2.10952	0	0	0	1.96241
gene-9430053O09Rik	0	0	0	0	0	0	0	0.703154	0	0	0	0
gene-9430060I03Rik	1.89898	0	0	1.98041	0.675693	0	1.39175	0.703176	0	0	0	0
gene-9430062P05Rik	0.949487	0	1.95353	0	1.35133	0	0	0	1.88881	1.8966	1.93501	1.96237
gene-9430065F17Rik	8.54534	10.6374	8.79084	10.8921	5.40531	10.2972	6.26276	7.73492	1.88881	3.7932	1.935	3.92472
gene-9430069I07Rik	0	0	0	0	0	0	0	0	0	0	0	0
gene-9430078G10Rik	0.949693	3.86836	0	1.98071	2.70327	5.49182	8.35069	4.21905	0	1.8966	3.87038	5.88743
gene-9430078K24Rik	0.949482	0.967033	0	0	0	0.686478	0.695862	0	1.88881	3.7932	0	3.92472
gene-9430083A17Rik	19.9396	22.2419	17.5817	22.7744	12.162	8.92444	6.95886	9.14159	1.88881	3.7932	1.935	3.92472
gene-9430083M05Rik	0.951512	0.967897	0	0	0.676502	2.06225	1.39314	2.10991	1.88881	5.6898	1.935	1.96236
gene-9430085M18Rik	15.1917	8.70328	2.93028	9.90191	10.8107	10.9835	13.2214	14.0635	3.77762	1.8966	5.80499	0
gene-9430091E24Rik	21.8381	19.3407	14.6514	12.8725	5.40531	6.86478	11.1338	5.6254	1.88881	3.79359	1.935	1.96255
gene-9430097D07Rik	0	0	0	0	2.70266	4.11887	3.47931	4.92222	3.77762	3.7932	9.67498	1.96236
gene-9530002B09Rik	0	1.93407	0	0	30.4049	24.7132	25.7469	36.5651	26.4434	24.6558	25.1549	23.5483
gene-9530003J23Rik	0	0	0	0	0	0	0	1.40635	0	0	5.80499	0
gene-9530014B07Rik	0	0	0	0	0	0	0	0.703175	0	0	1.935	0
gene-9530018F02Rik	6.64638	4.83517	2.93029	4.95096	6.7567	4.80534	8.35034	2.8127	0	11.3796	1.935	7.84943
gene-9530020I12Rik	0	0.967033	0	0.990192	1.35133	1.37296	0.695862	1.40635	0	0	0	0
gene-9530026F06Rik	0	0	0	0	0	0	0	0	0	0	0	0
gene-9530026P05Rik	5.69725	4.83566	4.88419	1.98069	0.675712	2.74598	2.08769	4.21908	1.889	1.89664	0	1.96256
gene-9530027J09Rik	0.949482	0	0	0	1.35133	0.686478	0	0	0	0	0	0
gene-9530034E10Rik	0.949526	2.9011	0	0	0	2.05943	0.695862	0.703176	0	0	0	0
gene-9530036M11Rik	0	1.93407	0.97695	0	0	0	0.698007	0.703194	0	3.7932	0	0
gene-9530036O11Rik	0	3.86813	3.90704	2.97057	2.02699	0.686478	1.39172	1.40635	0	0	0	0
gene-9530047P18Rik	0	0	0	0	0	0	0	0	0	0	0	0
gene-9530050K03Rik	0	0	1.95352	0.990192	0	0	0	0	0	0	0	0
gene-9530051G07Rik	8.54534	8.7033	5.86056	4.95096	6.08098	1.37296	2.78345	4.92222	9.44406	3.7932	5.80499	5.88707
gene-9530052C20Rik	3.79793	6.76923	7.81408	5.94115	9.45929	10.9836	16.0048	9.84445	3.77762	1.8966	1.935	7.84943
gene-9530052E02Rik	0	0.967033	0	3.96077	0	0	0	0	0	0	0	0
gene-9530053A07Rik	0.949482	0.967033	0.97676	0	0	0	0.695862	0	0	0	0	0
gene-9530057J20Rik	0.949482	0	0.97676	0	16.8916	21.9673	18.7883	25.3143	18.8881	13.2762	15.48	13.7365
gene-9530059O14Rik	0	0	0	0	0	0	0	0	0	0	0	0
gene-9530062K07Rik	16.1412	10.6374	12.6979	5.94115	2.02699	4.11887	5.5669	4.92222	0	0	1.935	0
gene-9530068E07Rik	797.565	781.363	807.781	793.143	407.425	433.167	427.955	441.594	154.883	153.625	191.565	196.236
gene-9530077C05Rik	12.3431	7.73627	13.6746	11.8823	358.778	354.223	366.023	356.51	275.766	238.972	265.094	241.37
gene-9530080O11Rik	2.84845	1.93409	0.97676	0.990192	22.297	19.2221	23.6593	21.7985	17.0002	11.3796	3.87011	21.5859
gene-9530082P21Rik	9.49482	14.5055	5.86056	10.8921	5.40531	5.49182	1.39172	4.21905	1.88881	11.3796	5.80499	3.92472
gene-9530091C08Rik	4.74745	6.76924	2.93029	6.93135	1.35133	2.74591	0.695864	2.10953	15.1105	15.1728	9.67498	11.7742
gene-9630001P10Rik	13.2928	11.6044	6.83732	11.8823	4.72965	2.74591	4.17517	1.40635	1.88881	1.8966	0	0
gene-9630002D21Rik	0	0	0	0.990192	0.675664	0.686478	0.695862	0.703175	0	0	0	0
gene-9630009A06Rik	2.84845	1.93407	1.95352	2.97057	1.35134	2.05943	0	0.703178	1.88881	0	0	0
gene-9630013A20Rik	0	0	0	0	0	0	0	0	0	0	0	0
gene-9630013D21Rik	70.2617	61.8901	56.6521	52.4802	11.4863	14.416	10.4379	9.84445	20.7769	17.0694	9.67498	11.7741
gene-9630013K17Rik	8.54551	16.4396	6.83732	4.95096	4.05398	2.74591	2.78345	6.32857	0	0	0	0
gene-9630015K15Rik	0	0	0	0	1.35133	0.686478	1.39172	0.703187	0	3.7932	9.67498	0
gene-9630025h16rik	0	0	0	0	0	0	0	0	0	0	0	0
gene-9630028B13Rik	0	0	0	0	0	0	0	0	0	0	0	0
gene-9630028H03Rik	0.949482	0.967033	0.97676	0.990192	0	0	0	1.40635	0	0	0	0
gene-9630028I04Rik	0.949482	0	0.97676	0.990192	2.70266	2.05943	0.695862	0.703175	1.88881	0	1.935	3.92472
gene-9830107B12Rik	0	0	0	0	0	0	0	0	0	0	0	0
gene-9830132P13Rik	0.949482	0	0	0	0	0	0	0	0	0	0	0
gene-9830166K06Rik	0	0	0	0	0.675664	0	0	0	0	0	0	0
gene-9930012K11Rik	6.64638	3.86813	3.90704	3.96077	2.70266	4.80534	5.5669	5.6254	0	1.8966	1.935	3.92472
gene-9930014A18Rik	35.1309	32.8791	36.1401	37.6273	19.5943	10.2972	7.65449	14.0635	1.88882	5.68981	1.93502	5.88707
gene-9930021J03Rik	83.5545	87.033	83.0246	95.0584	185.808	170.246	196.233	182.122	84.9965	108.106	92.8798	88.3061
gene-9930038B18Rik	0	0	0	0	0.675664	0	0.695862	0	0	0	0	0
gene-9930104L06Rik	49.3731	33.8462	44.931	49.5096	31.7562	26.0862	34.0972	30.2365	16.9993	11.3796	9.67498	13.7365
gene-9930111H07Rik	0	0	0	0	0	0	0	0.703175	0	0	0	0
gene-9930111J21Rik1	1.89896	0.967033	0	1.98038	0	0	0	0	1.88881	0	0	0
gene-9930111J21Rik2	0	0	0	0	0	0	0	0	0	0	0	0
gene-A030001D20Rik	19.9391	14.5055	15.6282	17.8234	6.08098	9.61069	13.2214	12.6571	7.55525	3.7932	1.935	3.92472
gene-A030010E16Rik	0.949482	0.967033	0.97676	0	3.37832	0	0.695862	2.8127	1.88881	0	1.935	7.84943
gene-A130010J15Rik	50.3226	38.6813	45.9077	40.5979	62.1611	61.0965	54.9731	57.6603	71.7748	56.898	56.1149	76.532
gene-A130030D18Rik	0	0	0	0	0	0	0	0	0	0	0	0
gene-A130051J06Rik	13.2928	7.73627	12.6984	15.8432	2.70266	4.80535	1.39172	2.10952	3.77773	1.8966	0	0
gene-A130077B15Rik	0.949482	2.9011	1.95352	0.990192	0.675664	0	0	0.703175	3.77762	0	0	0
gene-A1bg	0	0	0	0	0	0	0	0	0	0	0	0
gene-A1cf	1.89896	4.83517	1.95352	4.95096	13.5133	10.2972	16.7007	13.3603	5.66643	3.7932	3.86999	1.96236
gene-A230001M10Rik	0	0	0	0	0	0	0	0.703175	0	0	0	0
gene-A230004M16Rik	0	0	0	0	0	0	0	0	0	0	0	0
gene-A230006K03Rik	0	0	1.95352	0.990192	0	0	0	0	0	0	0	0
gene-A230009B12Rik	0	0	0	0	0	0	0.696083	0.70318	0	0	0	0
gene-A230020J21Rik	0	0.967033	0	0	0	0.686478	0	0	0	0	0	0
gene-A230028O05Rik	0.949482	2.9011	4.8838	1.98038	0	1.37296	0	1.40635	0	1.8966	3.86999	3.92472
gene-A230045G11Rik	8.54534	10.6374	10.7444	17.8234	8.78363	4.80534	5.5669	7.03175	3.77762	3.7932	0	0
gene-A230051N06Rik	0	0	0	0	0.675664	0	0.695862	0	0	0	0	0
gene-A230054N11Rik	20.8886	23.2088	24.419	21.7842	11.4863	11.6701	7.65448	6.32857	0	0	0	0
gene-A230056J06Rik	0	0	0.97676	0	5.40531	6.86478	2.78345	4.21905	3.77762	9.483	3.86999	0
gene-A230056P14Rik	1.89896	2.9011	0.97676	2.97057	2.70266	4.80534	3.47931	5.6254	0	1.8966	0	3.92472
gene-A230057D06Rik	0	0.967033	0	0	15.5403	16.4755	11.8297	12.6571	3.77762	7.5864	3.86999	1.96236
gene-A230070E04Rik	0	0	0	0	0	0	0	0	0	0	0	0
gene-A230072C01Rik	37.9793	43.5165	31.2563	43.5684	13.5133	16.4755	12.5255	14.7667	5.66643	7.5861	3.86965	0
gene-A230072E10Rik	1.89896	2.90112	2.93029	5.94116	1.35135	1.37296	2.08759	0.703175	0	0	0	0
gene-A230072I06Rik	0	0	0	0	0	0	0	0	0	0	0	0
gene-A230077H06Rik	2.84845	1.93407	0.97676	0	22.9726	13.0431	13.9172	19.6889	15.1107	1.8966	3.86999	3.92472
gene-A230083G16Rik	0	0	0	0	2.02699	2.05943	0.695862	0	0	1.8966	1.935	0
gene-A230087F16Rik	0	0	0	0	1.35133	1.37296	2.08759	4.21905	1.88881	0	0	0
gene-A230098N10Rik	0	0	0	0	1.35133	0	1.39172	0	0	0	0	0
gene-A230103J11Rik	2.84858	1.93419	0	0.990275	4.05422	4.11908	5.56717	7.73514	0	1.89688	5.80532	1.96263
gene-A230103O09Rik	0	0	0	0	4.05398	6.86478	2.78345	2.8127	0	5.6898	3.86999	9.81179
gene-A230107N01Rik	12.3433	12.5714	11.7211	4.95096	9.45929	11.6701	4.17517	6.32857	1.88881	0	3.86999	3.92472
gene-A230108P19Rik	0	0	0	0	0	1.37296	0	0	0	0	0	0
gene-A26c2	0	0	0	0	29.0535	25.3997	27.8345	33.0492	1.88881	9.483	7.73998	7.84943
gene-A26c3	5.69689	0.967033	6.83732	1.98038	1035.79	1076.4	1105.72	1062.5	509.979	489.323	443.114	512.175
gene-A2m	0	0.967033	0	0	10.135	10.2972	17.3965	9.14127	11.3329	11.3796	0	3.92472
gene-A2ml1	139.574	164.396	133.816	155.46	64.8637	54.9182	54.9731	59.0667	1.88881	0	1.935	1.96236
gene-A330001L22Rik	37.0298	30.9451	28.326	33.6665	12.8376	12.3566	9.74207	10.5476	3.77762	1.8966	5.80499	3.92472
gene-A330008L17Rik	0	0	0	0	0	0	0	0	0	0	0	0
gene-A330009N23Rik	2.84841	0	1.95352	1.98034	0	0	0	0.703175	0	1.8966	0	0
gene-A330015K06Rik	5.6969	3.86813	2.93028	4.95096	7.4323	8.23773	6.95862	4.92222	7.55525	0	3.86999	11.7741
gene-A330023F24Rik	59.8174	52.2198	50.7915	44.5586	29.7292	29.5185	28.5303	28.127	9.44406	11.3796	9.67498	7.84943
gene-A330032B11Rik	0	0	0	0	0	0.686541	0.695944	0	0	0	0	0
gene-A330032P22Rik	5.69751	4.83563	4.88405	4.95142	1.35138	1.37296	0	0.703228	0	0	0	0
gene-A330033J07Rik	0	0	0.97676	0	0.675664	0.686478	0	0	0	0	0	0
gene-A330035P11Rik	11.3939	9.6705	10.7445	14.8529	19.5943	23.3404	14.6131	26.7206	16.9995	7.5865	9.67513	9.81196
gene-A330040F15Rik	0	0.967033	0	0	0	0	0	0	0	0	0	0
gene-A330041J22Rik	0	0.967437	0	0	2.70308	3.43291	2.78386	4.21959	1.88922	5.69021	5.8054	1.96291
gene-A330048O09Rik	0	0	0	0	0	0	0	0	0	0	0	0
gene-A330049N07Rik	0	0	0	0	0	0	0	0	0	0	0	0
gene-A330069E16Rik	8.54534	5.8022	3.90704	1.98038	5.40531	4.11887	4.87103	7.73492	9.44406	1.8966	3.86999	11.7741
gene-A330069K06Rik	1.89896	0.967033	0	0.990192	0.675664	0	0.695862	0	0	0	0	0
gene-A330070K13Rik	0	0	0	0	2.70266	4.11887	1.39174	3.51588	9.44406	1.8966	3.86999	7.84943
gene-A330074K22Rik	0	0	0.97676	0	0	0	0	0	1.88881	0	0	1.96236
gene-A330076C08Rik	0	0	0.97676	0	10.135	11.6701	9.0462	18.2825	13.2217	0	13.545	3.92472
gene-A330076H08Rik	4.74741	0.967033	1.95352	0	0	0.686478	0	0.703175	0	0	0	0
gene-A330093E20Rik	18.0402	10.6374	6.83732	20.7941	2.70266	5.49182	3.47931	2.8127	0	0	0	0
gene-A330094K24Rik	0	0.967033	0	0.990192	1.35133	0	0.695862	2.8127	0	1.8966	0	7.84943
gene-A330102I10Rik	0	0	0	0	0	0	0	0	1.88881	0	0	1.96236
gene-A3galt2	1.89896	0.967033	1.95352	0	0	1.37296	1.39172	1.40635	0	0	0	0
gene-A430005L14Rik	49.3731	48.3517	36.1401	40.5979	145.268	140.728	144.739	144.151	215.325	240.868	251.549	243.332
gene-A430010J10Rik	0	0	0	0	0	0	0	0.703175	0	0	0	0
gene-A430018G15Rik	45.5752	39.6484	57.6289	47.5292	20.9456	26.7726	26.4428	26.0175	16.9993	20.8626	13.545	23.5484
gene-A430027H14Rik	0	0	0.97676	0	0	0	0	0	0	0	0	0
gene-A430033K04Rik	14.2422	22.2418	22.4655	30.6959	10.135	9.61069	13.2214	14.0635	3.77762	3.7932	0	0
gene-A430035B10Rik	10.4443	11.6044	8.79084	9.90192	4.72965	4.11887	4.87103	4.92222	3.77762	0	3.86999	1.96236
gene-A430046D13Rik	43.6762	60.9231	65.4429	44.5586	66.2151	73.4531	67.4986	68.208	54.7755	77.7606	67.7248	62.7955
gene-A430048G15Rik	0	0	0	0	0	0.686478	0	0	0	0	0	0
gene-A430057M04Rik	2.84845	1.93407	1.95352	2.97057	2.02699	2.05943	0	1.40635	0	0	0	0
gene-A430060F13Rik	0	0	0	0.990192	0.675664	1.37296	2.08759	1.40635	0	3.7932	1.935	3.92472
gene-A430078I02Rik	2.84845	0	0.976866	1.9804	0.675712	1.37296	0.695863	2.1096	0	0	0	0
gene-A430085M09Rik	0	0	0	0	0	0	0	0	0	0	0	0
gene-A430088P11Rik	0	0	0	0	0	0.686478	2.78345	1.40635	5.66643	1.8966	1.935	3.92472
gene-A430090L17Rik	0	0	0	0	0	0	0	0	0	0	0	0
gene-A430093F15Rik	0	1.93407	0.97676	3.96077	0.675664	0.686478	0	0.703175	0	0	0	0
gene-A430102A20Rik	0	0	0.976803	0	2.02699	3.43239	2.08759	0.703201	3.77762	7.5864	1.9353	5.88707
gene-A430105J06Rik	5.69689	5.8022	5.86056	5.94115	7.4323	6.86478	14.6131	5.6254	9.44406	7.5864	11.6099	3.92472
gene-A430108G06Rik	1.89904	0	2.93062	0	2.02699	0.686478	1.39172	3.51587	3.77764	5.68981	1.935	1.96236
gene-A4galt	30.3834	27.0769	30.2796	27.7254	10.8106	10.9836	6.95862	9.84445	3.77762	15.1728	11.61	9.81179
gene-A4gnt	0	0	0	0	0	0	0	0	0	0	0	0
gene-A530001N23Rik	1.89896	1.93407	0.97676	1.98038	0.675664	0	0	0	0	0	0	1.96236
gene-A530006G24Rik	0	0	0	0	0	0	0	0	0	0	0	0
gene-A530010L16Rik	0	0	0	0.990192	0	0	0	0.703175	0	0	0	0
gene-A530013C23Rik	3.79793	2.9011	1.95352	1.98038	0	2.05943	1.39172	0.703175	0	1.8966	0	0
gene-A530016L24Rik	169.008	158.593	150.421	171.303	20.9456	25.3997	19.4841	27.4238	64.2196	51.2082	38.6999	49.059
gene-A530020G20Rik	160.463	176.967	176.794	180.215	41.2155	39.8157	30.6179	37.9714	18.8881	20.8626	17.415	21.5859
gene-A530021J07Rik	0	0	0	0	0.675664	1.37296	1.39172	3.51587	0	0	0	0
gene-A530032D15Rik	0	0.967033	0	0	0	0.686478	0	0	0	0	1.935	1.96236
gene-A530040E14Rik	0	0	0	0	0	0	0	0	0	0	0	0
gene-A530046M15Rik	0	0	0.97676	0	0	0	0	0	0	0	0	0
gene-A530053G22Rik	40.8277	57.055	43.9542	49.5096	5.40531	7.55126	11.1338	10.5476	13.2217	9.483	13.545	11.7741
gene-A530058N18Rik	0	0	0	0	0	0	0	0	0	0	0	0
gene-A530064D06Rik	1.89896	3.86813	0	1.98038	1.35133	0	1.39172	0.703175	0	0	3.86999	0
gene-A530065N20Rik	0	0	0	0	0	0	0	0	0	0	0	0
gene-A530072M11Rik	3.79793	0.967033	3.90704	2.97057	4.05398	3.43239	6.95862	3.51587	3.77762	5.6898	3.86999	5.88707
gene-A530088E08Rik	0	0	0	0	3.37832	4.11887	7.65448	4.21905	16.9993	7.58641	9.67498	5.88708
gene-A530095I07Rik	0	0	0	0.990192	0	0	0	0	0	1.8966	0	0
gene-A630001G21Rik	13.2928	9.67033	12.6979	14.8529	4.72965	2.74591	3.47931	5.6254	0	5.6898	1.935	1.96236
gene-A630001O12Rik	0	0	0	0	0	0	0	0	0	0	0	0
gene-A630010A05Rik	0	0	0.97676	0	4.72965	9.61069	9.74207	9.84445	3.77762	0	0	0
gene-A630012P03Rik	0	0	0	0	0	0	0	0	0	0	0	0
gene-A630019I02Rik	0	0	0	0	0	0	0	0	0	0	0	0
gene-A630023A22Rik	0.949482	0	0.976785	1.98042	27.7027	29.5194	30.6179	36.5662	28.3322	26.5532	27.0899	15.6989
gene-A630023P12Rik	0.949482	0	0	0	1.35133	0	0	0.703175	1.88881	0	0	0
gene-A630026N12Rik	43.6762	49.3187	38.0937	51.49	32.4319	25.3997	18.0924	28.127	13.2218	5.6898	9.675	5.88708
gene-A630034I12Rik	18.0401	9.67013	8.79086	9.90192	14.8657	13.7296	11.8299	11.954	7.55525	15.1728	5.80504	5.88708
gene-A630039O03Rik	0	0	0	0	4.05398	5.49182	9.74207	5.6254	5.66643	7.5864	7.73998	9.81179
gene-A630066F11Rik	31.3329	20.3079	29.3032	26.7352	142.567	130.431	156.57	125.869	118.995	108.106	108.36	100.08
gene-A630072L19Rik	0	1.93407	1.95352	1.98038	0	0	1.39172	0	0	0	0	1.96236
gene-A630072M18Rik	43.6762	45.4506	44.931	49.5096	27.7022	35.6968	25.051	34.4556	30.221	20.8626	15.48	25.5107
gene-A630073D07Rik	0	0	0	0	0	0	0	0	0	0	0	0
gene-A630075F10Rik	1.89923	0	0.97676	0.990268	0.675693	0	0	0	0	0	0	0
gene-A630076J17Rik	0	0	0	0	0	0	0	0	0	0	0	0
gene-A630077J23Rik	0	0.967033	0.97676	0	0.675664	0	2.78345	0	0	0	1.935	0
gene-A630089N07Rik	4.74741	2.9011	2.93028	0.990192	0	0	0	1.40635	1.88881	0	0	0
gene-A630095N17Rik	0	0	0	0	21.0164	17.1805	24.5735	22.2573	32.2259	30.7066	22.7351	26.3062
gene-A730004F24Rik	0	0	0	0	0	0	0	0	0	0	0	0
gene-A730006G06Rik	0	0	0	0	7.4323	1.37296	3.47931	6.32857	3.77762	5.6898	0	0
gene-A730008H23Rik	18.9896	15.4725	18.5584	13.8627	8.10797	10.2972	11.1338	11.2508	1.88881	7.5864	1.935	5.88707
gene-A730009L09Rik	0	0	0	0	0.675664	1.37296	0	1.40635	0	0	0	0
gene-A730013G03Rik	0	0	0	0	0.675664	0.686478	0	0	0	0	0	0
gene-A730017L22Rik	25.636	27.0769	23.4423	15.8431	5.40532	8.23775	11.1338	9.14128	7.5555	3.7932	3.86999	7.84943
gene-A730018C14Rik	0	0	0	0	0	0	0	0	0	0	0	0
gene-A730020E08Rik	0.949482	3.86813	4.88383	0.990197	0	2.05943	3.47931	2.81271	3.77762	0	0	0
gene-A730020M07Rik	10.4443	4.83517	9.7676	6.93134	0.675664	1.37296	0.695862	2.10952	0	0	1.935	0
gene-A730032A03Rik	0	0	0	0	0.675664	0.686478	0.695862	2.10952	1.88881	1.8966	0	3.92472
gene-A730035I17Rik	1.89897	0	0	0	85.1337	83.0638	86.2871	71.7238	105.773	119.486	129.645	105.967
gene-A730036I17Rik	0	0	0	0	0	0	0	0	0	0	0	0
gene-A730043L09Rik	0	0	0	0	0	0.686478	0	0.703175	0	1.8966	0	0
gene-A730046J19Rik	2.84845	0	1.95352	2.97057	0	1.37296	0.695862	2.10952	3.77762	0	0	1.96236
gene-A730049H05Rik	0	0.967529	0.977144	0.990494	0.675712	0	0	0.703202	0	0	0	0
gene-A730049N16Rik	0	0	0	0	0	0	0	0	0	0	0	0
gene-A730056A06Rik	1.8989	1.93405	0.976744	5.94107	0	1.37289	2.78345	0.703135	0	3.79318	0	1.96233
gene-A730060N03Rik	0	0	0	0	0	0	0.695862	0.703175	0	0	0	0
gene-A730063M14Rik	21.8381	14.5055	6.83732	15.8447	4.72965	4.11887	6.26276	2.8127	1.88881	9.48306	3.86999	5.88707
gene-A730081D07Rik	0.949549	0	3.90722	0	1.35142	0	1.39172	0	0	0	0	0
gene-A730082K24Rik	0	0	0	0	0	0	0	0	0	0	0	0
gene-A730085K08Rik	0	0	0	0	0	0	0	0	0	0	0	0
gene-A730090N16Rik	2.84845	3.86813	3.90704	3.96077	12.8376	10.2972	11.1338	8.4381	3.77762	13.2762	1.935	9.81179
gene-A730094K22Rik	0	0	0	0	0.675664	2.05943	2.08759	0	1.88881	1.8966	5.80499	1.96236
gene-A730098A19Rik	0	0	0	0	0	0	0	0	0	0	0	0
gene-A730099G02Rik	0	0	0	0.990193	0	0	0	0	0	0	0	0
gene-A830005F24Rik	0.949482	0	1.95352	0.990192	1.35133	0	0	0.703175	0	0	0	0
gene-A830009L08Rik	0.949482	0	1.95352	0	0.675664	0	0	0.703175	0	1.8966	0	1.96236
gene-A830011K09Rik	0	0	0	0	0	0	0	0	0	0	0	0
gene-A830012C17Rik	0	0	0	0	0.675664	0	0.695862	0	0	0	0	0
gene-A830018L16Rik	6.64638	17.4066	4.8838	4.95096	6.08098	6.86478	5.5669	4.21905	11.3329	3.7932	7.73998	9.81179
gene-A830019L24Rik	0.949482	0.967033	0	0	0	0	0	0	0	0	0	0
gene-A830019P07Rik	0	0	0.97676	0	0	1.37296	0.695862	0	0	0	0	0
gene-A830021F12Rik	6.64641	0.967044	3.90705	5.9412	0	2.05943	4.87104	3.51588	0	0	0	3.92472
gene-A830021M18Rik	0.949482	0.967033	0.97676	0	33.1075	26.0862	32.7054	26.7206	66.1084	81.5538	83.2048	88.3061
gene-A830029E22Rik	0	0	0	0	0	0	0	0	0	0	0	0
gene-A830031A19Rik	0	0	0	0	0	0	0.695862	0	0	0	0	0
gene-A830035A12Rik	0	0	0	0	1.35133	0.686478	0.695862	2.10952	1.88881	0	5.80499	3.92472
gene-A830035O19Rik	3.79796	1.93407	4.8838	11.8823	2.70266	4.11887	2.08775	6.32857	3.77762	3.7932	1.935	3.92472
gene-A830036E02Rik	0	0	0	0	0	0	0	0	0	0	0	0
gene-A830049F12Rik	7.59586	9.67033	7.81408	9.90192	16.8916	14.4173	17.3989	11.2508	22.6657	18.966	11.61	17.6612
gene-A830052D11Rik	0	0.967044	2.93041	0.990193	0	1.37299	0.695895	0.703292	0	0	1.93506	0
gene-A830082K12Rik	0.949485	3.86814	1.95352	0.990196	0.675672	0	0	0	0	0	0	1.96237
gene-A830082N09Rik	12.3433	14.5055	16.6049	10.8921	10.135	7.55126	10.4379	2.10952	3.77762	5.6898	1.935	0
gene-A830092H15Rik	0	0	0	0	0	0	0	0	0	0	0	0
gene-A930001A20Rik	1.89896	0	0.97676	0	1.35133	0	0	0	0	0	1.935	0
gene-A930001C03Rik	3.79782	4.83524	2.93027	2.97047	0.675531	0.68656	2.08747	2.10943	0	0	0	0
gene-A930002C04Rik	0	0	0	0	0	0	0	0	0	0	0	0
gene-A930003A15Rik	0	0	0	0	0	0	0	0	1.88881	3.7932	5.80499	3.92472
gene-A930003O13Rik	0	0	0	0	0	0	0	0	0	0	0	0
gene-A930004D18Rik	17.0907	3.86813	6.83732	6.93134	3.37832	0.686478	2.78345	2.8127	0	1.8966	5.80499	7.84943
gene-A930005G22Rik	0	0	0	0	2.02699	0.686478	0	0	0	0	0	0
gene-A930005H10Rik	19.9391	14.5055	10.7444	18.8136	14.1889	12.3566	7.65448	11.954	26.4434	15.1728	21.2849	11.7741
gene-A930006I01Rik	0	0	0	0	0	0	0	0	0	0	0	0
gene-A930006K02Rik	5.69689	2.9011	2.93028	4.95096	24.3239	27.4591	30.6179	34.4556	24.5546	28.449	21.2849	21.5859
gene-A930007A09Rik	14.2422	10.6374	13.6746	10.8921	47.9721	50.7994	53.5814	42.1905	24.5546	26.5524	15.48	27.473
gene-A930007I19Rik	0	0.967033	0.97676	0.990192	0	0.686478	1.39172	0	3.77762	1.8966	3.86999	0
gene-A930009A15Rik	0	0	0	0	0	0	0	0	0	1.8966	0	0
gene-A930011G23Rik	1.89899	0	0.97676	0.990192	0	0	0.695981	0.703298	0	0	0	0
gene-A930012L18Rik	3.79796	0	1.95354	0.990218	0	0.686478	0	0	0	0	0	1.96236
gene-A930013F10Rik	4.74742	8.70337	9.7676	7.9217	2.70274	3.43241	2.78348	4.92229	11.333	9.48358	5.80499	5.88781
gene-A930014E01Rik	0	0	0	0	0	0.686478	0	0	0	0	0	1.96236
gene-A930015D03Rik	0.949482	2.9011	0	3.96077	0.675664	0.686478	0	0	0	0	0	0
gene-A930016O22Rik	1.89896	2.9011	5.86056	1.98038	2.70266	0.686478	0	2.10952	0	0	0	0
gene-A930017K11Rik	2.84845	2.9011	2.93028	1.98038	0.675664	1.37296	0.695862	0	0	1.8966	0	0
gene-A930017M01Rik	0	0	0	0.990192	0.675664	0	0	0	0	0	0	0
gene-A930018O16Rik	0	0	0.97676	0	0	0	0	0	0	0	0	0
gene-A930018P22Rik	0	0	0	0	8.78363	13.0431	12.5255	9.84445	96.3294	62.5878	90.9448	66.7202
[truncated: 43,553 more rows]
